# Supplementary material for: Tri-μ-sulfato-κ6 O:O′-bis­[aqua­(1,10-phenanthroline-κ2 N,N′)indium(III)] dihydrate
Source: Acta Crystallogr Sect E Struct Rep Online. 2010 Sep 15;66(Pt 10):m1260–1. doi: 10.1107/S1600536810036330 (PMC2983182; doi:10.1107/S1600536810036330)
Supplement: Supplementary file 1 [file e-66-m1260-sup1.cif]

##############################################################################
###                                                                        ###
###        Electronic paper (Acta Crystallographica Section E)             ###
###                                                                        ###
##############################################################################
#                                                                            #
# This CIF contains the data in a paper accepted for publication in Acta     #
# Crystallographica Section E. It conforms to the requirements of Notes      #
# for Authors for Section E, and has been peer reviewed under the auspices   #
# of the IUCr Commission on Journals.                                        #
#                                                                            #
# Full details of the Crystallographic Information File format               #
# are given in the paper "The Crystallographic Information File (CIF):       #
# a New Standard Archive File for Crystallography" by S. R. Hall, F. H.      #
# Allen and I. D. Brown [Acta Cryst. (1991), A47, 655-685].                  #
#                                                                            #
# The current version of the core CIF dictionary is obtainable from          #
# ftp://ftp.iucr.org/pub/cif_core.dic. The current version number is 2.4.    #
#                                                                            #
# Software is freely available for graphical display of the structure(s) in  #
# this CIF.  For information consult the CIF home page http://www.iucr.org/  #
# cif/home.html                                                              #
#                                                                            #
# This file may be used for bona fide research purposes within the           #
# scientific community so long as proper attribution is given to the journal # 
# article from which it was obtained.                                        #
#                                                                            #
##############################################################################
                                             
data_global
_audit_creation_method     'PLATON <TABLE ACC> option'
_journal_date_recd_electronic     2010-09-05
_journal_date_accepted     2010-09-10
_journal_name_full     'Acta Crystallographica, Section E'
_journal_year     2010
_journal_volume     66
_journal_issue     10
_journal_page_first     m1260
_journal_page_last     m1261
_journal_paper_category     QM
_journal_coeditor_code     XU5026
_publ_contact_author_name     'Shie Fu Lush'
_publ_contact_author_address
;
Department of Genernal Education Center
Yuanpei University
No.306, Yuanpei St., HsinChu
30015 Taiwan
;
_publ_contact_author_email     'lush@mail.ypu.edu.tw'
_publ_contact_author_fax     ?
_publ_contact_author_phone     ?
_publ_section_title
;\
Tri-\m-sulfato-\k^6^<i>O</i>:<i>O</i>'-bis[aqua(1,10-phenanthroline-\
\k^2^<i>N</i>,<i>N</i>')indium(III)] dihydrate
;
loop_
    _publ_author_name
    _publ_author_footnote
    _publ_author_address
    'Shen, Fwu Ming' .
;
Department of Biotechnology
Yuanpei University
HsinChu 30015
Taiwan
;
    'Lush, Shie Fu' .
;
Department of General Education Center
Yuanpei University
No. 306, Yuanpei St, HsinChu 30015
Taiwan
;
data_I
_chemical_name_systematic
;
Tri-\m-sulfato-\k^6^<i>O</i>:<i>O</i>'-bis[aqua(1,10-phenanthroline-
\k^2^<i>N</i>,<i>N</i>')indium(III)] dihydrate
;
_chemical_name_common     ?
_chemical_formula_moiety     'C24 H20 In2 N4 O14 S3, 2(H2 O)'
_chemical_formula_sum     'C24 H24 In2 N4 O16 S3'
_chemical_formula_iupac     '[In2 (S O4)3 (C12 H8 N2)2 (H2 O)2], 2H2 O'
_chemical_formula_weight     950.32
_chemical_melting_point     ?
_symmetry_cell_setting     triclinic
_symmetry_space_group_name_H-M     'P -1'
_symmetry_space_group_name_Hall     '-P 1'
loop_
    _symmetry_equiv_pos_site_id
    _symmetry_equiv_pos_as_xyz
    1 x,y,z
    2 -x,-y,-z
_cell_length_a     10.5909(2)
_cell_length_b     12.0354(2)
_cell_length_c     13.3593(3)
_cell_angle_alpha     79.9040(10)
_cell_angle_beta     79.6060(10)
_cell_angle_gamma     64.7270(10)
_cell_volume     1505.32(5)
_cell_formula_units_Z     2
_cell_measurement_reflns_used     10717
_cell_measurement_theta_min     2.04
_cell_measurement_theta_max     25.03
_cell_measurement_temperature     295
_cell_special_details
;
;
_exptl_crystal_description     'prism'
_exptl_crystal_colour     'colorless'
_exptl_crystal_size_max     0.180
_exptl_crystal_size_mid     0.120
_exptl_crystal_size_min     0.040
_exptl_crystal_density_diffrn     2.097
_exptl_crystal_density_meas     ?
_exptl_crystal_density_method     'Not Measured'
_exptl_crystal_F_000     940
_exptl_absorpt_coefficient_mu     1.826
_exptl_absorpt_correction_type     multi-scan
_exptl_absorpt_process_details     '(SADABS; Bruker, 2000)'
_exptl_absorpt_correction_T_min     0.789
_exptl_absorpt_correction_T_max     0.850
_exptl_special_details     ?
_diffrn_ambient_temperature     295
_diffrn_radiation_type     'MoK\a'
_diffrn_radiation_wavelength     0.71073
_diffrn_radiation_source     'fine-focus sealed tube'
_diffrn_radiation_monochromator     graphite
_diffrn_measurement_device_type     'Bruker SMART CCD area-detector'
_diffrn_measurement_method     '\w scan'
_diffrn_detector_area_resol_mean     9
_diffrn_reflns_number     14402
_diffrn_reflns_av_R_equivalents     0.0787
_diffrn_reflns_av_sigmaI/netI     0.0718
_diffrn_reflns_theta_min     2.31
_diffrn_reflns_theta_max     25.03
_diffrn_reflns_theta_full     25.03
_diffrn_measured_fraction_theta_max     0.991
_diffrn_measured_fraction_theta_full     0.991
_diffrn_reflns_limit_h_min     -12
_diffrn_reflns_limit_h_max     12
_diffrn_reflns_limit_k_min     -13
_diffrn_reflns_limit_k_max     14
_diffrn_reflns_limit_l_min     -15
_diffrn_reflns_limit_l_max     15
_refine_special_details
;
Refinement on <i>F</i>^2^ for ALL reflections except those flagged by the user
for potential systematic errors. Weighted <i>R</i>-factors <i>wR</i> and all
goodnesses of fit <i>S</i> are based on <i>F</i>^2^, conventional
<i>R</i>-factors <i>R</i> are based on <i>F</i>, with <i>F</i> set to zero for
negative <i>F</i>^2^. The observed criterion of <i>F</i>^2^ > \s(<i>F</i>^2^)
is used only for calculating -<i>R</i>-factor-obs <i>etc</i>. and is not
relevant to the choice of reflections for refinement. <i>R</i>-factors based
on <i>F</i>^2^ are statistically about twice as large as those based on
<i>F</i>, and <i>R</i>-factors based on ALL data will be even larger.
;
_reflns_number_total     5277
_reflns_number_gt     4377
_reflns_threshold_expression     I>2\s(I)
_refine_ls_structure_factor_coef     Fsqd
_refine_ls_matrix_type     full
_refine_ls_R_factor_all     0.0970
_refine_ls_R_factor_gt     0.0823
_refine_ls_wR_factor_gt     0.2169
_refine_ls_wR_factor_ref     0.2243
_refine_ls_goodness_of_fit_ref     1.167
_refine_ls_restrained_S_all     1.167
_refine_ls_number_reflns     5277
_refine_ls_number_parameters     406
_refine_ls_number_restraints     0
_refine_ls_hydrogen_treatment     constr
_refine_ls_weighting_scheme     calc
_refine_ls_weighting_details
        'calc w=1/[\s^2^(Fo^2^)+(0.0492P)^2^+58.7561P] where P=(Fo^2^+2Fc^2^)/3'
_atom_sites_solution_hydrogens     geom
_atom_sites_solution_primary     direct
_atom_sites_solution_secondary     difmap
_refine_ls_shift/su_max     0.003
_refine_ls_shift/su_mean     0.000
_refine_diff_density_max     3.408
_refine_diff_density_min     -1.317
_refine_ls_extinction_method     none
_refine_ls_extinction_coef     ?
loop_
    _atom_type_symbol
    _atom_type_description
    _atom_type_scat_dispersion_real
    _atom_type_scat_dispersion_imag
    _atom_type_scat_source
    S S 0.1246 0.1234 'International Tables Vol C Tables 4.2.6.8 and 6.1.1.4'
    O O 0.0106 0.0060 'International Tables Vol C Tables 4.2.6.8 and 6.1.1.4'
    N N 0.0061 0.0033 'International Tables Vol C Tables 4.2.6.8 and 6.1.1.4'
    In In -0.7276 1.3100 'International Tables Vol C Tables 4.2.6.8 and 6.1.1.4'
    H H 0.0000 0.0000 'International Tables Vol C Tables 4.2.6.8 and 6.1.1.4'
    C C 0.0033 0.0016 'International Tables Vol C Tables 4.2.6.8 and 6.1.1.4'
_computing_data_collection     'SMART (Bruker, 2000)'
_computing_cell_refinement     'SAINT (Bruker, 1999)'
_computing_data_reduction     'SAINT (Bruker, 1999)'
_computing_structure_solution     'SHELXL97 (Sheldrick, 2008)'
_computing_structure_refinement     'SHELXS97 (Sheldric, 2008)'
_computing_molecular_graphics     'ORTEP-3 (Farrugia, 1997)'
_computing_publication_material     'PLATON (Spek, 2009)'
loop_
    _atom_site_type_symbol
    _atom_site_label
    _atom_site_fract_x
    _atom_site_fract_y
    _atom_site_fract_z
    _atom_site_U_iso_or_equiv
    _atom_site_adp_type
    _atom_site_calc_flag
    _atom_site_refinement_flags
    _atom_site_occupancy
    _atom_site_disorder_assembly
    _atom_site_disorder_group
    In In1 0.23687(10) 0.37849(8) 0.12705(7) 0.0204(3) Uani d . 1 . .
    In In2 0.15197(10) 0.63043(9) 0.34430(7) 0.0205(3) Uani d . 1 . .
    S S1 -0.0558(3) 0.6360(3) 0.1863(3) 0.0227(7) Uani d . 1 . .
    S S2 0.2944(4) 0.3255(3) 0.3720(3) 0.0226(7) Uani d . 1 . .
    S S3 0.3709(3) 0.5796(3) 0.1245(3) 0.0225(7) Uani d . 1 . .
    O O1 0.0541(10) 0.5445(9) 0.1186(7) 0.030(2) Uani d . 1 . .
    O O2 -0.0126(9) 0.6094(9) 0.2926(7) 0.0259(12) Uani d . 1 . .
    O O3 -0.0774(11) 0.7586(10) 0.1424(8) 0.037(3) Uani d . 1 . .
    O O4 -0.1878(11) 0.6163(11) 0.1984(8) 0.037(3) Uani d . 1 . .
    O O5 0.1989(9) 0.3469(9) 0.2939(7) 0.0259(12) Uani d . 1 . .
    O O6 0.3012(10) 0.4480(9) 0.3727(8) 0.029(2) Uani d . 1 . .
    O O7 0.4358(11) 0.2357(10) 0.3495(8) 0.035(2) Uani d . 1 . .
    O O8 0.2261(10) 0.2921(10) 0.4705(8) 0.032(2) Uani d . 1 . .
    O O9 0.3816(10) 0.4486(9) 0.1378(8) 0.031(2) Uani d . 1 . .
    O O10 0.2435(9) 0.6503(9) 0.1889(7) 0.0259(12) Uani d . 1 . .
    O O11 0.3554(11) 0.6339(10) 0.0190(8) 0.041(3) Uani d . 1 . .
    O O12 0.4971(11) 0.5716(10) 0.1598(8) 0.035(2) Uani d . 1 . .
    O O13 0.2881(10) 0.4015(10) -0.0407(7) 0.0319(17) Uani d . 1 . .
    H H13A 0.2306 0.4310 -0.0813 0.048 Uiso d R 1 . .
    H H13B 0.3722 0.3720 -0.0684 0.048 Uiso d R 1 . .
    O O14 0.0542(10) 0.6127(10) 0.4992(7) 0.0319(17) Uani d . 1 . .
    H H14A -0.0315 0.6365 0.5110 0.048 Uiso d R 1 . .
    H H14B 0.0906 0.6270 0.5466 0.048 Uiso d R 1 . .
    N N1 0.4033(12) 0.1854(10) 0.1249(9) 0.026(3) Uani d . 1 . .
    N N2 0.1239(12) 0.2648(11) 0.1099(9) 0.024(2) Uani d . 1 . .
    N N3 0.0258(13) 0.8347(11) 0.3484(9) 0.029(3) Uani d . 1 . .
    N N4 0.2974(13) 0.7026(11) 0.3855(9) 0.027(3) Uani d . 1 . .
    C C1 0.5403(15) 0.1495(15) 0.1316(12) 0.036(4) Uani d . 1 . .
    H H1 0.5755 0.2084 0.1308 0.043 Uiso calc R 1 . .
    C C2 0.6308(16) 0.0235(15) 0.1399(13) 0.039(4) Uani d . 1 . .
    H H2 0.7252 -0.0002 0.1458 0.047 Uiso calc R 1 . .
    C C3 0.5828(18) -0.0640(14) 0.1396(12) 0.038(4) Uani d . 1 . .
    H H3 0.6439 -0.1472 0.1440 0.046 Uiso calc R 1 . .
    C C4 0.4372(17) -0.0271(13) 0.1323(12) 0.035(4) Uani d . 1 . .
    C C5 0.3541(15) 0.0995(13) 0.1217(10) 0.025(3) Uani d . 1 . .
    C C6 0.2044(13) 0.1400(13) 0.1147(10) 0.023(3) Uani d . 1 . .
    C C7 0.1516(18) 0.0558(15) 0.1097(11) 0.034(2) Uani d . 1 . .
    C C8 0.241(2) -0.0743(14) 0.1168(13) 0.043(3) Uani d . 1 . .
    H H8 0.2051 -0.1314 0.1128 0.051 Uiso calc R 1 . .
    C C9 0.377(2) -0.1128(15) 0.1294(13) 0.043(3) Uani d . 1 . .
    H H9 0.4334 -0.1971 0.1365 0.051 Uiso calc R 1 . .
    C C10 0.0089(18) 0.1022(15) 0.0970(11) 0.034(2) Uani d . 1 . .
    H H10 -0.0299 0.0478 0.0907 0.041 Uiso calc R 1 . .
    C C11 -0.0732(17) 0.2247(17) 0.0936(13) 0.043(4) Uani d . 1 . .
    H H11 -0.1684 0.2547 0.0869 0.051 Uiso calc R 1 . .
    C C12 -0.0121(15) 0.3057(14) 0.1005(12) 0.033(3) Uani d . 1 . .
    H H12 -0.0681 0.3900 0.0985 0.040 Uiso calc R 1 . .
    C C13 -0.1113(17) 0.8982(16) 0.3400(12) 0.038(4) Uani d . 1 . .
    H H13 -0.1635 0.8547 0.3339 0.046 Uiso calc R 1 . .
    C C14 -0.181(2) 1.0270(15) 0.3400(14) 0.049(5) Uani d . 1 . .
    H H14 -0.2748 1.0686 0.3295 0.059 Uiso calc R 1 . .
    C C15 -0.106(2) 1.0893(16) 0.3558(12) 0.045(4) Uani d . 1 . .
    H H15 -0.1511 1.1744 0.3579 0.054 Uiso calc R 1 . .
    C C16 0.0386(19) 1.0274(15) 0.3690(12) 0.040(4) Uani d . 1 . .
    C C17 0.0940(16) 0.9010(14) 0.3676(11) 0.030(3) Uani d . 1 . .
    C C18 0.2413(15) 0.8307(13) 0.3847(10) 0.026(3) Uani d . 1 . .
    C C19 0.3237(18) 0.8895(14) 0.3983(12) 0.035(4) Uani d . 1 . .
    C C20 0.260(2) 1.0237(17) 0.3947(13) 0.049(5) Uani d . 1 . .
    H H20 0.3137 1.0650 0.4022 0.058 Uiso calc R 1 . .
    C C21 0.126(2) 1.0879(15) 0.3809(14) 0.048(5) Uani d . 1 . .
    H H21 0.0869 1.1736 0.3789 0.057 Uiso calc R 1 . .
    C C22 0.4654(19) 0.8164(19) 0.4137(14) 0.048(3) Uani d . 1 . .
    H H22 0.5225 0.8539 0.4233 0.057 Uiso calc R 1 . .
    C C23 0.5219(19) 0.6850(19) 0.4148(14) 0.048(3) Uani d . 1 . .
    H H23 0.6148 0.6349 0.4253 0.057 Uiso calc R 1 . .
    C C24 0.4313(16) 0.6369(16) 0.3995(12) 0.035(4) Uani d . 1 . .
    H H24 0.4665 0.5517 0.3989 0.042 Uiso calc R 1 . .
    O O15 0.6347(12) 0.3469(12) 0.2823(12) 0.059(4) Uani d . 1 . .
    H H15A 0.5690 0.4170 0.2546 0.089 Uiso d R 1 . .
    H H15B 0.6100 0.2850 0.3113 0.089 Uiso d R 1 . .
    O O16 0.1901(16) 0.5776(15) 0.6508(10) 0.069(5) Uani d . 1 . .
    H H16A 0.2024 0.5127 0.6878 0.104 Uiso d R 1 . .
    H H16B 0.2324 0.6122 0.6739 0.104 Uiso d R 1 . .
loop_
    _atom_site_aniso_label
    _atom_site_aniso_U_11
    _atom_site_aniso_U_22
    _atom_site_aniso_U_33
    _atom_site_aniso_U_12
    _atom_site_aniso_U_13
    _atom_site_aniso_U_23
    In1 0.0203(5) 0.0179(5) 0.0237(5) -0.0076(4) -0.0032(4) -0.0041(4)
    In2 0.0198(5) 0.0197(5) 0.0224(5) -0.0078(4) -0.0016(4) -0.0048(4)
    S1 0.0180(16) 0.0237(17) 0.0250(17) -0.0057(13) -0.0037(13) -0.0053(13)
    S2 0.0238(17) 0.0209(17) 0.0225(17) -0.0089(14) -0.0027(13) -0.0015(13)
    S3 0.0217(17) 0.0234(17) 0.0238(17) -0.0114(14) -0.0011(13) -0.0022(13)
    O1 0.024(5) 0.028(5) 0.028(5) 0.002(4) -0.006(4) -0.011(4)
    O2 0.020(3) 0.034(3) 0.023(3) -0.015(2) -0.004(2) 0.008(2)
    O3 0.038(6) 0.026(6) 0.034(6) -0.002(5) -0.003(5) -0.003(5)
    O4 0.033(6) 0.049(7) 0.036(6) -0.020(5) -0.016(5) -0.003(5)
    O5 0.020(3) 0.034(3) 0.023(3) -0.015(2) -0.004(2) 0.008(2)
    O6 0.031(5) 0.023(5) 0.031(5) -0.010(4) -0.004(4) 0.002(4)
    O7 0.027(5) 0.028(6) 0.041(6) -0.004(5) -0.004(5) -0.002(5)
    O8 0.025(5) 0.038(6) 0.030(5) -0.012(5) -0.003(4) 0.002(5)
    O9 0.030(6) 0.027(5) 0.037(6) -0.013(5) 0.000(4) -0.008(4)
    O10 0.020(3) 0.034(3) 0.023(3) -0.015(2) -0.004(2) 0.008(2)
    O11 0.039(6) 0.038(6) 0.023(5) -0.006(5) 0.014(5) 0.008(5)
    O12 0.027(5) 0.036(6) 0.046(6) -0.018(5) 0.002(5) -0.006(5)
    O13 0.023(4) 0.052(5) 0.022(4) -0.025(4) 0.003(3) 0.009(3)
    O14 0.023(4) 0.052(5) 0.022(4) -0.025(4) 0.003(3) 0.009(3)
    N1 0.030(7) 0.020(6) 0.024(6) -0.005(5) -0.008(5) -0.004(5)
    N2 0.023(6) 0.026(6) 0.026(6) -0.013(5) -0.006(5) 0.002(5)
    N3 0.030(7) 0.027(7) 0.029(7) -0.009(5) -0.004(5) -0.011(5)
    N4 0.036(7) 0.026(6) 0.024(6) -0.018(6) -0.010(5) -0.001(5)
    C1 0.017(7) 0.039(9) 0.040(9) 0.001(6) -0.006(6) -0.005(7)
    C2 0.020(7) 0.035(9) 0.046(10) 0.004(7) -0.005(7) -0.002(7)
    C3 0.044(10) 0.023(8) 0.034(9) 0.004(7) -0.015(7) 0.000(6)
    C4 0.039(9) 0.018(7) 0.042(9) -0.006(7) -0.007(7) 0.004(6)
    C5 0.035(8) 0.023(7) 0.016(6) -0.011(6) 0.001(6) -0.007(5)
    C6 0.015(6) 0.026(7) 0.025(7) -0.007(6) 0.005(5) -0.010(6)
    C7 0.051(7) 0.041(6) 0.026(5) -0.033(6) 0.001(5) -0.008(5)
    C8 0.059(7) 0.022(6) 0.044(7) -0.018(6) 0.010(6) -0.007(5)
    C9 0.059(7) 0.022(6) 0.044(7) -0.018(6) 0.010(6) -0.007(5)
    C10 0.051(7) 0.041(6) 0.026(5) -0.033(6) 0.001(5) -0.008(5)
    C11 0.027(8) 0.056(11) 0.047(10) -0.019(8) 0.000(7) -0.009(8)
    C12 0.022(7) 0.027(8) 0.047(9) -0.008(6) -0.007(7) 0.002(7)
    C13 0.034(9) 0.039(9) 0.032(8) -0.005(7) -0.006(7) -0.008(7)
    C14 0.053(11) 0.026(9) 0.050(11) 0.006(8) -0.022(9) 0.000(8)
    C15 0.057(11) 0.031(9) 0.032(9) -0.002(8) 0.000(8) -0.013(7)
    C16 0.057(11) 0.028(8) 0.032(9) -0.014(8) -0.007(8) -0.003(7)
    C17 0.034(8) 0.024(7) 0.031(8) -0.010(6) -0.005(6) -0.004(6)
    C18 0.030(8) 0.030(8) 0.015(6) -0.014(6) 0.009(5) -0.002(6)
    C19 0.048(10) 0.028(8) 0.035(8) -0.022(7) -0.004(7) -0.004(7)
    C20 0.084(15) 0.038(10) 0.040(10) -0.039(11) -0.008(9) -0.006(8)
    C21 0.075(14) 0.019(8) 0.053(11) -0.025(9) 0.000(10) -0.005(7)
    C22 0.042(7) 0.066(8) 0.048(7) -0.029(7) -0.012(6) -0.013(7)
    C23 0.042(7) 0.066(8) 0.048(7) -0.029(7) -0.012(6) -0.013(7)
    C24 0.030(8) 0.040(9) 0.037(9) -0.015(7) -0.013(7) 0.003(7)
    O15 0.028(6) 0.042(7) 0.107(12) -0.014(6) -0.023(7) 0.009(7)
    O16 0.086(11) 0.102(12) 0.050(8) -0.071(10) -0.044(8) 0.038(8)
_geom_special_details
;
 All esds (except the esd in the dihedral angle between two l.s. planes)
 are estimated using the full covariance matrix.  The cell esds are taken
 into account individually in the estimation of esds in distances, angles
 and torsion angles; correlations between esds in cell parameters are only
 used when they are defined by crystal symmetry.  An approximate (isotropic)
 treatment of cell esds is used for estimating esds involving l.s. planes.
;
loop_
    _geom_bond_atom_site_label_1
    _geom_bond_atom_site_label_2
    _geom_bond_site_symmetry_2
    _geom_bond_distance
    _geom_bond_publ_flag
    In1 N1 . 2.240(11) y
    In1 N2 . 2.228(11) y
    In1 O1 . 2.109(9) y
    In1 O5 . 2.187(9) y
    In1 O9 . 2.075(10) y
    In1 O13 . 2.206(9) y
    In2 N3 . 2.247(12) y
    In2 N4 . 2.246(11) y
    In2 O2 . 2.109(9) y
    In2 O6 . 2.103(10) y
    In2 O10 . 2.146(9) y
    In2 O14 . 2.159(9) y
    S1 O3 . 1.425(11) ?
    S1 O4 . 1.491(11) ?
    S1 O1 . 1.504(10) ?
    S1 O2 . 1.509(10) ?
    S2 O7 . 1.440(10) ?
    S2 O8 . 1.461(10) ?
    S2 O5 . 1.497(10) ?
    S2 O6 . 1.509(10) ?
    S3 O11 . 1.451(10) ?
    S3 O12 . 1.456(11) ?
    S3 O10 . 1.464(10) ?
    S3 O9 . 1.512(10) ?
    O13 H13A . 0.8112 ?
    O13 H13B . 0.8450 ?
    O14 H14A . 0.8198 ?
    O14 H14B . 0.8726 ?
    N1 C1 . 1.341(19) ?
    N1 C5 . 1.351(18) ?
    N2 C12 . 1.331(18) ?
    N2 C6 . 1.371(18) ?
    N3 C13 . 1.34(2) ?
    N3 C17 . 1.362(19) ?
    N4 C24 . 1.326(19) ?
    N4 C18 . 1.394(19) ?
    C1 C2 . 1.40(2) ?
    C1 H1 . 0.9300 ?
    C2 C3 . 1.35(2) ?
    C2 H2 . 0.9300 ?
    C3 C4 . 1.43(2) ?
    C3 H3 . 0.9300 ?
    C4 C5 . 1.39(2) ?
    C4 C9 . 1.43(2) ?
    C5 C6 . 1.462(19) ?
    C6 C7 . 1.37(2) ?
    C7 C10 . 1.40(2) ?
    C7 C8 . 1.44(2) ?
    C8 C9 . 1.34(3) ?
    C8 H8 . 0.9300 ?
    C9 H9 . 0.9300 ?
    C10 C11 . 1.35(2) ?
    C10 H10 . 0.9300 ?
    C11 C12 . 1.40(2) ?
    C11 H11 . 0.9300 ?
    C12 H12 . 0.9300 ?
    C13 C14 . 1.40(2) ?
    C13 H13 . 0.9300 ?
    C14 C15 . 1.36(3) ?
    C14 H14 . 0.9300 ?
    C15 C16 . 1.42(3) ?
    C15 H15 . 0.9300 ?
    C16 C17 . 1.38(2) ?
    C16 C21 . 1.44(2) ?
    C17 C18 . 1.46(2) ?
    C18 C19 . 1.39(2) ?
    C19 C22 . 1.41(2) ?
    C19 C20 . 1.46(2) ?
    C20 C21 . 1.33(3) ?
    C20 H20 . 0.9300 ?
    C21 H21 . 0.9300 ?
    C22 C23 . 1.43(3) ?
    C22 H22 . 0.9300 ?
    C23 C24 . 1.37(2) ?
    C23 H23 . 0.9300 ?
    C24 H24 . 0.9300 ?
    O15 H15A . 0.9033 ?
    O15 H15B . 0.8951 ?
    O16 H16A . 0.8201 ?
    O16 H16B . 0.8501 ?
loop_
    _geom_angle_atom_site_label_1
    _geom_angle_atom_site_label_2
    _geom_angle_atom_site_label_3
    _geom_angle_site_symmetry_1
    _geom_angle_site_symmetry_3
    _geom_angle
    _geom_angle_publ_flag
    O9 In1 O1 . . 99.7(4) ?
    O9 In1 O5 . . 91.1(4) ?
    O1 In1 O5 . . 93.0(4) ?
    O9 In1 O13 . . 87.6(4) ?
    O1 In1 O13 . . 90.4(4) ?
    O5 In1 O13 . . 176.5(4) ?
    O9 In1 N2 . . 167.3(4) ?
    O1 In1 N2 . . 92.8(4) ?
    O5 In1 N2 . . 90.8(4) ?
    O13 In1 N2 . . 89.8(4) ?
    O9 In1 N1 . . 92.2(4) ?
    O1 In1 N1 . . 167.8(4) ?
    O5 In1 N1 . . 89.7(4) ?
    O13 In1 N1 . . 87.2(4) ?
    N2 In1 N1 . . 75.3(4) ?
    O6 In2 O2 . . 103.9(4) ?
    O6 In2 O10 . . 93.0(4) ?
    O2 In2 O10 . . 90.0(3) ?
    O6 In2 O14 . . 88.1(4) ?
    O2 In2 O14 . . 88.6(4) ?
    O10 In2 O14 . . 178.4(4) ?
    O6 In2 N4 . . 90.1(4) ?
    O2 In2 N4 . . 165.7(4) ?
    O10 In2 N4 . . 86.4(4) ?
    O14 In2 N4 . . 94.7(4) ?
    O6 In2 N3 . . 162.6(4) ?
    O2 In2 N3 . . 92.0(4) ?
    O10 In2 N3 . . 93.8(4) ?
    O14 In2 N3 . . 85.4(4) ?
    N4 In2 N3 . . 74.4(4) ?
    O3 S1 O4 . . 111.4(7) ?
    O3 S1 O1 . . 109.8(6) ?
    O4 S1 O1 . . 108.3(6) ?
    O3 S1 O2 . . 111.8(6) ?
    O4 S1 O2 . . 105.6(6) ?
    O1 S1 O2 . . 109.9(6) ?
    O7 S2 O8 . . 112.4(6) ?
    O7 S2 O5 . . 114.4(6) ?
    O8 S2 O5 . . 106.6(6) ?
    O7 S2 O6 . . 107.7(6) ?
    O8 S2 O6 . . 109.7(6) ?
    O5 S2 O6 . . 105.9(6) ?
    O11 S3 O12 . . 113.5(7) ?
    O11 S3 O10 . . 108.3(6) ?
    O12 S3 O10 . . 111.7(6) ?
    O11 S3 O9 . . 110.9(7) ?
    O12 S3 O9 . . 105.8(6) ?
    O10 S3 O9 . . 106.5(6) ?
    S1 O1 In1 . . 140.6(6) ?
    S1 O2 In2 . . 129.8(5) ?
    S2 O5 In1 . . 128.9(5) ?
    S2 O6 In2 . . 131.2(6) ?
    S3 O9 In1 . . 131.6(6) ?
    S3 O10 In2 . . 136.9(6) ?
    In1 O13 H13A . . 124.8 ?
    In1 O13 H13B . . 121.1 ?
    H13A O13 H13B . . 113.7 ?
    In2 O14 H14A . . 120.1 ?
    In2 O14 H14B . . 116.0 ?
    H14A O14 H14B . . 112.8 ?
    C1 N1 C5 . . 119.4(13) ?
    C1 N1 In1 . . 126.4(11) ?
    C5 N1 In1 . . 114.1(9) ?
    C12 N2 C6 . . 118.5(12) ?
    C12 N2 In1 . . 126.6(10) ?
    C6 N2 In1 . . 114.9(8) ?
    C13 N3 C17 . . 115.7(13) ?
    C13 N3 In2 . . 127.4(11) ?
    C17 N3 In2 . . 116.7(9) ?
    C24 N4 C18 . . 119.1(13) ?
    C24 N4 In2 . . 126.0(10) ?
    C18 N4 In2 . . 114.5(9) ?
    N1 C1 C2 . . 120.4(16) ?
    N1 C1 H1 . . 119.8 ?
    C2 C1 H1 . . 119.8 ?
    C3 C2 C1 . . 121.0(15) ?
    C3 C2 H2 . . 119.5 ?
    C1 C2 H2 . . 119.5 ?
    C2 C3 C4 . . 119.2(14) ?
    C2 C3 H3 . . 120.4 ?
    C4 C3 H3 . . 120.4 ?
    C5 C4 C3 . . 116.8(14) ?
    C5 C4 C9 . . 119.8(15) ?
    C3 C4 C9 . . 123.3(14) ?
    N1 C5 C4 . . 123.0(14) ?
    N1 C5 C6 . . 118.8(12) ?
    C4 C5 C6 . . 118.0(13) ?
    C7 C6 N2 . . 123.0(13) ?
    C7 C6 C5 . . 120.3(13) ?
    N2 C6 C5 . . 116.6(12) ?
    C6 C7 C10 . . 117.1(15) ?
    C6 C7 C8 . . 120.3(15) ?
    C10 C7 C8 . . 122.6(14) ?
    C9 C8 C7 . . 119.7(16) ?
    C9 C8 H8 . . 120.2 ?
    C7 C8 H8 . . 120.2 ?
    C8 C9 C4 . . 121.6(15) ?
    C8 C9 H9 . . 119.2 ?
    C4 C9 H9 . . 119.2 ?
    C11 C10 C7 . . 121.1(14) ?
    C11 C10 H10 . . 119.5 ?
    C7 C10 H10 . . 119.5 ?
    C10 C11 C12 . . 118.7(15) ?
    C10 C11 H11 . . 120.6 ?
    C12 C11 H11 . . 120.6 ?
    N2 C12 C11 . . 121.7(15) ?
    N2 C12 H12 . . 119.2 ?
    C11 C12 H12 . . 119.2 ?
    N3 C13 C14 . . 123.5(17) ?
    N3 C13 H13 . . 118.2 ?
    C14 C13 H13 . . 118.2 ?
    C15 C14 C13 . . 118.1(17) ?
    C15 C14 H14 . . 121.0 ?
    C13 C14 H14 . . 121.0 ?
    C14 C15 C16 . . 121.5(16) ?
    C14 C15 H15 . . 119.3 ?
    C16 C15 H15 . . 119.3 ?
    C17 C16 C15 . . 114.6(16) ?
    C17 C16 C21 . . 120.9(16) ?
    C15 C16 C21 . . 124.5(16) ?
    N3 C17 C16 . . 126.2(15) ?
    N3 C17 C18 . . 116.2(13) ?
    C16 C17 C18 . . 117.6(14) ?
    C19 C18 N4 . . 120.9(13) ?
    C19 C18 C17 . . 121.2(14) ?
    N4 C18 C17 . . 118.0(13) ?
    C18 C19 C22 . . 118.4(15) ?
    C18 C19 C20 . . 118.3(16) ?
    C22 C19 C20 . . 123.3(16) ?
    C21 C20 C19 . . 120.9(16) ?
    C21 C20 H20 . . 119.5 ?
    C19 C20 H20 . . 119.5 ?
    C20 C21 C16 . . 121.1(15) ?
    C20 C21 H21 . . 119.4 ?
    C16 C21 H21 . . 119.4 ?
    C19 C22 C23 . . 120.3(16) ?
    C19 C22 H22 . . 119.8 ?
    C23 C22 H22 . . 119.8 ?
    C24 C23 C22 . . 116.3(17) ?
    C24 C23 H23 . . 121.9 ?
    C22 C23 H23 . . 121.9 ?
    N4 C24 C23 . . 125.0(16) ?
    N4 C24 H24 . . 117.5 ?
    C23 C24 H24 . . 117.5 ?
    H15A O15 H15B . . 118.7 ?
    H16A O16 H16B . . 106.6 ?
loop_
    _geom_hbond_atom_site_label_D
    _geom_hbond_atom_site_label_H
    _geom_hbond_atom_site_label_A
    _geom_hbond_site_symmetry_A
    _geom_hbond_distance_DH
    _geom_hbond_distance_HA
    _geom_hbond_distance_DA
    _geom_hbond_angle_DHA
    O13 H13A O4 2_565 0.81 1.94 2.602(15) 138
    O13 H13B O12 2_665 0.84 1.94 2.637(16) 139
    O14 H14A O8 2_566 0.82 1.85 2.667(17) 173
    O14 H14B O16 . 0.87 1.76 2.565(19) 152
    O15 H15A O12 . 0.90 1.99 2.841(18) 156
    O15 H15B O7 . 0.89 2.12 2.887(19) 143
    O16 H16A O4 2_566 0.82 2.01 2.808(19) 165
    O16 H16B O15 2_666 0.85 1.88 2.72(2) 166
    C8 H8 O10 1_545 0.93 2.53 3.27(2) 137
    C9 H9 O12 1_545 0.93 2.54 3.425(19) 158
    C11 H11 O11 2_565 0.93 2.41 3.24(2) 148
    C15 H15 O15 1_465 0.93 2.56 3.28(2) 135
