# Supplementary material for: Tri-μ-sulfato-κ6 O:O′-bis­[aqua­(1,10-phenanthroline-κ2 N,N′)indium(III)] dihydrate
Source: Acta Crystallogr Sect E Struct Rep Online. 2010 Sep 15;66(Pt 10):m1260–1. doi: 10.1107/S1600536810036330 (PMC2983182; doi:10.1107/S1600536810036330)
Supplement: Supplementary file 2 [file e-66-m1260-Isup2.hkl]

#
# h,k,l, Fc-squared, Fo-squared, sigma(Fo-squared) and status flag
#
data_I
_shelx_title ' Compound X'
_shelx_refln_list_code          4
_shelx_F_calc_maximum      413.69
_exptl_crystal_F_000       940.00
_reflns_d_resolution_high  0.8400
 
loop_
 _symmetry_equiv_pos_as_xyz
 'x, y, z'
 '-x, -y, -z'
 
_cell_length_a    10.5909
_cell_length_b    12.0354
_cell_length_c    13.3593
_cell_angle_alpha  79.904
_cell_angle_beta   79.606
_cell_angle_gamma  64.727
 
_shelx_F_squared_multiplier     1.000
 
loop_
 _refln_index_h
 _refln_index_k
 _refln_index_l
 _refln_F_squared_calc
 _refln_F_squared_meas
 _refln_F_squared_sigma
 _refln_observed_status
   2   0   0    10227.35     9624.39    181.48 o
   3   0   0     1004.22     1027.33     25.31 o
   4   0   0      291.93      376.33     13.01 o
   5   0   0     2207.14     2042.94     53.03 o
   6   0   0      154.28      199.77     28.90 o
   7   0   0       39.56       36.69     17.24 o
   8   0   0     1283.00     1563.79     99.88 o
   9   0   0      325.26      416.15     67.26 o
  10   0   0     2567.17     2458.00    173.92 o
  11   0   0      738.96      807.51     88.29 o
 -10   1   0     3006.98     2663.76    174.99 o
  -9   1   0        0.20      -21.75     50.51 o
  -8   1   0     2863.52     3142.50    167.90 o
  -7   1   0      400.28      242.42     41.98 o
  -6   1   0      217.80      290.19     34.02 o
  -5   1   0     5217.45     4793.72    122.38 o
  -4   1   0      414.15      560.02     20.90 o
  -3   1   0     3503.38     3476.47     78.30 o
  -2   1   0     6817.05     6668.76    151.41 o
  -1   1   0       92.93      142.32     28.36 o
   2   1   0     9158.13     8772.61    159.73 o
   3   1   0     9600.22     9387.19    146.88 o
   4   1   0     2161.54     2099.14     51.58 o
   5   1   0    14942.16    13983.12    248.63 o
   6   1   0     1241.91     1258.80     42.27 o
   7   1   0     2248.50     2321.24     65.52 o
   8   1   0      123.78      183.67     77.60 o
   9   1   0     3518.67     3011.12    165.93 o
  10   1   0      129.26      186.33     75.10 o
  11   1   0       88.85      116.91    120.15 o
 -10   2   0      531.85      510.65     91.23 o
  -9   2   0       49.09       60.94     67.59 o
  -8   2   0     3890.34     4035.17    260.33 o
  -7   2   0      186.41      222.93     31.97 o
  -6   2   0      351.80      324.53     44.63 o
  -5   2   0    16654.47    15373.91    498.10 o
  -4   2   0     2934.05     2972.11    130.07 o
  -3   2   0    20277.67    19828.00    529.03 o
  -2   2   0      488.00      468.11     99.26 o
  -1   2   0     2116.51     2102.24    438.53 o
   0   2   0      201.89      340.98     16.05 o
   1   2   0      734.73      711.40     46.01 o
   2   2   0     2359.68     1999.96     93.88 o
   3   2   0    16467.80    15759.17    294.58 o
   4   2   0      818.04      700.40     20.99 o
   5   2   0    36273.00    34514.26    790.74 o
   6   2   0     1991.37     1886.81     66.69 o
   7   2   0     2357.86     2296.58     73.02 o
   8   2   0     2149.88     2243.15    360.46 o
   9   2   0     1083.62      979.00     86.61 o
  10   2   0      506.68      644.38    670.86 o
  11   2   0      602.63      508.92     70.54 o
  -9   3   0      351.65      242.31     66.65 o
  -8   3   0       49.32      122.39    102.63 o
  -7   3   0       10.00       53.40    150.19 o
  -6   3   0      815.01      745.15     58.01 o
  -5   3   0     7196.72     6926.04    194.19 o
  -4   3   0     1380.37     1484.97     82.61 o
  -3   3   0    16416.72    16536.82    521.42 o
  -2   3   0    15303.78    14150.32    336.76 o
  -1   3   0     2950.81     4605.15    290.55 o
   0   3   0    43785.73    56330.41   1285.63 o
   1   3   0     4909.83     4728.51    271.66 o
   2   3   0    11229.51    10893.23    248.00 o
   3   3   0     5490.46     5340.36    148.28 o
   4   3   0        2.23       24.03      8.53 o
   5   3   0     3794.28     3379.01     70.99 o
   6   3   0      219.70      244.00     21.04 o
   7   3   0     2030.00     2049.01     86.82 o
   8   3   0     1733.88     1986.00    229.29 o
   9   3   0       59.99       90.60     65.08 o
  10   3   0     5069.26     4642.32    312.90 o
  11   3   0     1307.04     1268.27    107.58 o
  12   3   0      137.61      -40.05     85.11 o
  -9   4   0       49.92       28.72     64.78 o
  -8   4   0     1148.99     1091.26     98.63 o
  -7   4   0      171.60      210.26     51.24 o
  -6   4   0        1.73        8.85     34.49 o
  -5   4   0      268.38      409.93     57.57 o
  -4   4   0        1.01      -30.04     33.49 o
  -3   4   0     3255.48     3230.50    136.84 o
  -2   4   0    11875.02    11787.80    660.85 o
  -1   4   0     3358.80     3142.46     93.66 o
   0   4   0    69502.87    87325.95   2006.83 o
   1   4   0     5436.57     5811.64    257.31 o
   2   4   0     5903.43     4578.62    112.81 o
   3   4   0      912.75      831.76     44.08 o
   4   4   0      569.90      491.18     19.39 o
   5   4   0     5279.43     5209.57    117.41 o
   6   4   0      978.04      872.43     58.13 o
   7   4   0      230.28      283.05     29.78 o
   8   4   0     1350.14     1482.72     82.41 o
   9   4   0        6.39       23.98     31.26 o
  10   4   0     4999.80     4758.09    177.07 o
  11   4   0      501.73      373.58     61.88 o
  12   4   0      185.30      215.28     90.12 o
  -8   5   0     2269.22     2136.36    135.98 o
  -7   5   0       33.20       77.27     77.60 o
  -6   5   0     2993.59     2996.54    146.88 o
  -5   5   0      513.49      648.32    177.73 o
  -4   5   0      149.68      143.29     50.51 o
  -3   5   0      334.97      390.41     54.79 o
  -2   5   0      129.79      139.58     53.00 o
  -1   5   0      428.63      657.73     82.61 o
   0   5   0    14185.79    18928.11    607.97 o
   1   5   0       33.00      365.53    240.79 o
   2   5   0     1841.01     1255.43    135.53 o
   3   5   0    15286.76    13810.37    366.24 o
   4   5   0     2483.37     2216.53    109.11 o
   5   5   0    22679.31    22420.99    575.28 o
   6   5   0     2928.18     2961.28     82.45 o
   7   5   0     1131.05     1080.40     48.67 o
   8   5   0      695.61      726.70     51.55 o
   9   5   0     2568.12     2425.85     88.67 o
  10   5   0     3026.97     2457.38    100.58 o
  11   5   0        1.08       19.31     36.43 o
  12   5   0      356.25      410.53    125.16 o
  -8   6   0     1995.65     1892.09    227.79 o
  -7   6   0       96.01      171.76     65.76 o
  -6   6   0     2875.31     2842.38    184.62 o
  -5   6   0     8458.20     7812.38    333.58 o
  -4   6   0     2059.97     2020.61    113.28 o
  -3   6   0     2090.84     1756.30    105.50 o
  -2   6   0     1236.82     1684.22    427.01 o
  -1   6   0        0.76      564.19    145.34 o
   0   6   0      187.06      366.22     39.68 o
   1   6   0       87.20      163.73     50.39 o
   2   6   0       56.08      197.85    834.84 o
   3   6   0     3583.26     2963.79    155.20 o
   4   6   0        2.02        3.34     35.04 o
   5   6   0    14216.04    12258.70    334.95 o
   6   6   0     2769.14     2619.36     75.84 o
   7   6   0     3687.92     3593.40    105.44 o
   8   6   0      611.66      583.46     45.23 o
   9   6   0        3.07       29.50     32.87 o
  10   6   0     1162.06     1110.61     89.87 o
  11   6   0      201.42      218.95     40.98 o
  12   6   0       28.05      -75.10     80.10 o
  -7   7   0       23.82       89.35     65.76 o
  -6   7   0      306.97      220.28     59.87 o
  -5   7   0     3521.77     3261.32    174.99 o
  -4   7   0      210.82      251.92     56.43 o
  -3   7   0     5085.72     5213.64    251.34 o
  -2   7   0      600.60      788.08    198.12 o
  -1   7   0     3995.77     4515.93    393.75 o
   0   7   0     6943.74     8150.22    291.91 o
   1   7   0     2108.16     2171.55    106.20 o
   2   7   0     2422.64     2213.75     92.04 o
   3   7   0      351.03      490.63     60.08 o
   4   7   0       53.84      190.24     55.07 o
   5   7   0     5279.77     4966.36    245.31 o
   6   7   0     2942.37     2953.85    139.69 o
   7   7   0     2999.97     2869.69    108.82 o
   8   7   0     2637.74     2636.52    142.34 o
   9   7   0      847.69      701.38     52.03 o
  10   7   0     9147.20     8048.40    318.78 o
  11   7   0      667.33      518.99    114.86 o
  12   7   0      500.81      315.40    105.13 o
  -6   8   0       63.63       97.93     69.45 o
  -5   8   0      231.52      126.70     67.35 o
  -4   8   0       58.42      181.92     52.57 o
  -3   8   0     4327.41     4078.28    260.33 o
  -2   8   0      148.76      136.74     84.74 o
  -1   8   0     4198.02     4365.28    243.96 o
   0   8   0     7740.70     9823.23    451.18 o
   1   8   0     3342.99     4566.27    539.90 o
   2   8   0     6399.15     5836.31    228.07 o
   3   8   0     1557.15     1827.34    165.21 o
   4   8   0      125.12       95.12     65.08 o
   5   8   0      969.46      801.03     80.10 o
   6   8   0       56.05       50.06     33.49 o
   7   8   0      403.52      438.88     38.66 o
   8   8   0      414.36      418.02     48.97 o
   9   8   0        7.35       49.86     43.30 o
  10   8   0     7556.47     7272.10    248.04 o
  11   8   0      245.48      168.30     62.09 o
  12   8   0     1688.71     1381.77    160.21 o
  -5   9   0      404.46      242.47     64.85 o
  -4   9   0        1.69       16.78     59.87 o
  -3   9   0      287.13      274.47     56.31 o
  -2   9   0      274.74      236.36     53.71 o
  -1   9   0      862.36      744.84     79.59 o
   0   9   0     1257.06     1564.30    111.47 o
   1   9   0     1053.82     1990.41    469.83 o
   2   9   0     2699.32     2269.06    145.35 o
   3   9   0     5567.89     5326.82    280.36 o
   4   9   0     4235.43     4115.27    275.35 o
   5   9   0    11490.83    11204.34    685.88 o
   6   9   0     1560.16     1447.07     90.22 o
   7   9   0      383.77      472.81     44.84 o
   8   9   0      379.72      340.37     47.96 o
   9   9   0       35.21       54.57     29.96 o
  10   9   0     1679.24     1436.86     91.39 o
  11   9   0      273.40      354.80     47.05 o
  -4  10   0       90.87       44.67     68.42 o
  -3  10   0      805.10      788.09    127.66 o
  -2  10   0      350.82      241.80     65.42 o
  -1  10   0      204.56      375.66     74.58 o
   0  10   0      172.92      252.37     54.10 o
   1  10   0       16.79      328.88     91.23 o
   2  10   0     1362.26     1138.05     87.61 o
   3  10   0        5.43       55.07     65.08 o
   4  10   0      295.54      150.19     70.09 o
   5  10   0     2332.27     1982.54    150.19 o
   6  10   0     3558.52     3459.43    235.30 o
   7  10   0     3180.84     3068.80    250.32 o
   8  10   0     1723.01     1681.96     90.94 o
   9  10   0      911.36      889.20     97.49 o
  10  10   0     1385.74     1205.63     77.61 o
  11  10   0      154.49      149.60     47.83 o
  -3  11   0     3008.37     2302.95    295.38 o
  -2  11   0      447.39      368.64     73.13 o
  -1  11   0     2122.36     2071.73    153.96 o
   0  11   0     3455.33     4486.14    247.30 o
   1  11   0      400.03      330.93     75.10 o
   2  11   0      134.59       72.31     46.91 o
   3  11   0       69.98      -20.03     60.08 o
   4  11   0       98.98      110.14     60.08 o
   5  11   0     1416.94     1396.79    130.17 o
   6  11   0     1987.10     1221.56    125.16 o
   7  11   0     2310.54     2395.72    141.47 o
   8  11   0     3605.02     3277.42    191.93 o
   9  11   0     1336.74     1434.93     98.39 o
  10  11   0     4264.42     3482.61    282.86 o
  11  11   0      849.85      463.78    202.76 o
  -1  12   0     2300.47     2112.90    181.67 o
   0  12   0     2299.03     3275.01    310.40 o
   1  12   0        0.99      604.38    172.72 o
   2  12   0      990.09     1053.45    116.66 o
   3  12   0      693.53      535.69    115.15 o
   4  12   0     1278.32     1191.53    145.19 o
   5  12   0     1200.42     1141.46    145.19 o
   6  12   0       71.37      -10.01     60.08 o
   7  12   0       70.33      -15.02     51.52 o
   8  12   0       65.54       86.24     72.59 o
   9  12   0      119.56       91.27     46.06 o
  10  12   0     2203.45     1661.70    134.42 o
   1  13   0      115.28      416.10     97.30 o
   2  13   0     1554.15     1089.34    155.20 o
   3  13   0      819.48      866.11    135.17 o
   4  13   0     1430.81     1652.11    185.24 o
   5  13   0     2079.08     2373.04    205.26 o
   6  13   0      508.95      375.48     90.12 o
   7  13   0      169.05      185.24     85.11 o
   8  13   0     1057.59      978.41     95.39 o
   9  13   0       75.09      120.15     90.12 o
   4  14   0      802.37      781.00    160.21 o
   5  14   0     1287.29      861.10    155.20 o
   6  14   0      515.09      445.57    100.13 o
  -8 -13   1       64.24       84.27     61.11 o
  -7 -13   1       10.57      -26.41     51.24 o
  -6 -13   1       41.52        0.00     70.09 o
  -5 -13   1       12.68       65.08    105.13 o
  -4 -13   1      217.20       85.11     75.10 o
  -3 -13   1     1656.04     1992.55    185.24 o
  -2 -13   1      118.24      177.59     92.62 o
  -1 -13   1     3502.88     3437.67    252.78 o
  -9 -12   1     1390.83     1304.39    107.59 o
  -8 -12   1      292.35      242.02     61.11 o
  -7 -12   1      234.63      127.66     55.33 o
  -6 -12   1     3018.76     2833.63    245.31 o
  -5 -12   1      333.86      150.19     80.10 o
  -4 -12   1       57.84      105.13     70.09 o
  -3 -12   1       62.23       70.09     70.09 o
  -2 -12   1      168.47       86.56     54.10 o
  -1 -12   1     1163.49     1116.77    116.18 o
   0 -12   1      669.47      883.89    162.71 o
   1 -12   1      498.84      336.02     76.80 o
 -10 -11   1        0.87       37.12     38.09 o
  -9 -11   1     1752.93     1339.38     98.89 o
  -8 -11   1     2086.45     1893.78     96.44 o
  -7 -11   1     2827.17     2315.82    130.41 o
  -6 -11   1     5293.79     5221.68    300.38 o
  -5 -11   1       37.44      140.18     85.11 o
  -4 -11   1     1534.96     1491.91    160.21 o
  -3 -11   1     2345.72     2578.30    200.26 o
  -2 -11   1       46.34       45.34     85.11 o
  -1 -11   1      177.11      158.80     56.31 o
   0 -11   1       20.39        9.39     55.33 o
   1 -11   1      113.67      217.57     84.08 o
   2 -11   1     1267.56     1412.70    121.21 o
   3 -11   1       80.19       72.03     85.39 o
 -11 -10   1      148.93      144.53     66.15 o
 -10 -10   1      115.29      155.01     41.91 o
  -9 -10   1       24.55       80.70     47.15 o
  -8 -10   1      995.66     1119.72    137.29 o
  -7 -10   1     1515.94     1773.48    109.46 o
  -6 -10   1     4299.73     4018.49    230.29 o
  -5 -10   1     1181.66     1306.67    130.17 o
  -4 -10   1      381.85      730.94    105.13 o
  -3 -10   1      138.53      215.28     60.08 o
  -2 -10   1       30.13       32.54     38.94 o
  -1 -10   1     6046.69     5816.43    643.32 o
   0 -10   1      441.75      442.80     75.10 o
   1 -10   1      716.41     1393.93    274.15 o
   2 -10   1       43.63      568.91    200.26 o
   3 -10   1       65.59      556.83     82.68 o
   4 -10   1      352.52      332.82     66.98 o
 -11  -9   1     3811.88     4213.31    217.69 o
 -10  -9   1       57.11       60.26     30.41 o
  -9  -9   1     2772.24     2834.29    219.64 o
  -8  -9   1      557.30      648.26     78.45 o
  -7  -9   1       80.30      110.03     34.25 o
  -6  -9   1      149.28      145.40     40.60 o
  -5  -9   1      806.40      846.08    100.13 o
  -4  -9   1     2749.37     2788.57    240.31 o
  -3  -9   1     2567.31     2415.45    117.88 o
  -2  -9   1     2115.66     1951.42    117.08 o
  -1  -9   1     7631.30     7871.94    320.05 o
   0  -9   1      921.07     1199.66    255.33 o
   1  -9   1      968.02     1067.02    119.05 o
   2  -9   1     4922.09     5005.16    322.91 o
   3  -9   1       87.91     1781.83    144.63 o
   4  -9   1      655.74      903.80    232.80 o
   5  -9   1      107.20      151.37     65.08 o
 -11  -8   1     4705.69     4872.38    288.03 o
 -10  -8   1       72.17      193.81     59.84 o
  -9  -8   1     6933.49     7201.24    362.74 o
  -8  -8   1        6.07       23.93     35.13 o
  -7  -8   1     3358.80     3254.89    155.59 o
  -6  -8   1     3725.52     3451.93    150.17 o
  -5  -8   1     2018.64     2053.98    105.50 o
  -4  -8   1       50.87       76.62     40.60 o
  -3  -8   1      309.66      310.32     38.46 o
  -2  -8   1      309.31      311.41     33.97 o
  -1  -8   1     2678.72     2921.23     97.73 o
   0  -8   1      467.15      620.18     46.81 o
   1  -8   1      138.60      261.32    110.14 o
   2  -8   1     4709.17     4657.76    505.65 o
   3  -8   1        2.60     1275.70    155.20 o
   4  -8   1     8855.12     9788.26    708.41 o
   5  -8   1      166.53      210.57     82.61 o
   6  -8   1      792.02      752.31     86.68 o
 -12  -7   1      512.59      295.38     95.12 o
 -11  -7   1     1960.75     2109.20    128.89 o
 -10  -7   1       70.51      330.44     67.27 o
  -9  -7   1     6189.78     5817.92    257.36 o
  -8  -7   1      710.69      639.08     44.54 o
  -7  -7   1     4573.51     4119.10    170.54 o
  -6  -7   1    14369.50    13760.67    955.29 o
  -5  -7   1     1279.78     1404.24     86.75 o
  -4  -7   1     1208.25     1375.88     68.96 o
  -3  -7   1       29.79      138.40     35.40 o
  -2  -7   1      610.67      625.79    100.30 o
  -1  -7   1     1050.74      909.42     55.19 o
   0  -7   1     1108.57     1041.27     54.96 o
   1  -7   1       17.37     1077.37    466.63 o
   2  -7   1     1875.36     3606.89    237.06 o
   3  -7   1      371.82      355.77     47.69 o
   4  -7   1    17000.25    16225.77   1041.33 o
   5  -7   1     1583.16     1624.05     97.30 o
   6  -7   1     1791.30     1420.93    132.43 o
   7  -7   1     1233.09     1172.90    130.98 o
 -12  -6   1     2190.61     2117.71    245.31 o
 -11  -6   1      533.96     1817.37    141.07 o
 -10  -6   1       92.79       48.41     33.71 o
  -9  -6   1        2.00       64.80     37.51 o
  -8  -6   1      110.18      184.79     51.82 o
  -7  -6   1     1749.73     1621.52     69.60 o
  -6  -6   1     8345.60     7700.03    206.93 o
  -5  -6   1        0.19        7.42     13.45 o
  -4  -6   1     5588.97     5558.94    188.33 o
  -3  -6   1      344.82      335.72     44.14 o
  -2  -6   1     1026.56      652.06     49.27 o
  -1  -6   1     9095.95     7784.19    222.60 o
   0  -6   1     5332.21     5696.06    361.38 o
   1  -6   1      945.04     2517.85    706.52 o
   2  -6   1       88.51     3965.15    481.86 o
   3  -6   1      109.15      501.17     75.56 o
   4  -6   1      446.13      543.61     64.85 o
   5  -6   1      353.82      360.53     70.80 o
   6  -6   1      744.20      710.07    165.21 o
   7  -6   1     2346.89     1949.34    166.27 o
   8  -6   1       34.24      -14.38     83.14 o
 -12  -5   1     1632.20     2292.94    245.31 o
 -11  -5   1     4580.28     5473.96    316.35 o
 -10  -5   1       39.91       56.18     33.22 o
  -9  -5   1     3067.34     2991.61    647.31 o
  -8  -5   1      132.77      151.65     35.96 o
  -7  -5   1      308.68      328.84     39.75 o
  -6  -5   1      223.58      275.95     19.45 o
  -5  -5   1       62.62      118.92     12.85 o
  -4  -5   1    10075.26    10418.15    303.87 o
  -3  -5   1      713.08      626.87     30.35 o
  -2  -5   1       13.54       28.24     14.66 o
  -1  -5   1    11575.90    10378.65    385.05 o
   0  -5   1     7444.07     7663.06    229.14 o
   1  -5   1     5228.45     4706.73    196.60 o
   2  -5   1     5273.09    11092.64    779.94 o
   4  -5   1     1326.73     2458.69    658.34 o
   5  -5   1      700.98      852.82     85.15 o
   6  -5   1      245.80      267.40     80.10 o
   7  -5   1      843.35      711.46     84.74 o
   8  -5   1       10.26      -24.61     61.11 o
 -12  -4   1      384.45      550.70    135.17 o
 -11  -4   1     3177.93     3033.88    295.38 o
 -10  -4   1       18.72       64.73     32.27 o
  -9  -4   1     6154.52     5729.87    246.98 o
  -8  -4   1      282.48      198.58     32.39 o
  -7  -4   1     4777.45     3978.48    132.77 o
  -6  -4   1     7182.07     6855.81    175.57 o
  -5  -4   1      615.74      627.82     21.86 o
  -4  -4   1     1731.55     1879.47     66.79 o
  -3  -4   1       51.40      118.80     12.38 o
  -2  -4   1     1030.15     1049.60     36.08 o
  -1  -4   1       30.93       65.47     16.05 o
   0  -4   1       81.66       99.09     22.98 o
   1  -4   1    22559.07    21365.71    873.39 o
   2  -4   1    13745.28    14135.66    458.67 o
   4  -4   1    10267.52    16006.42   2024.74 o
   5  -4   1     5112.45     5082.93    193.16 o
   6  -4   1     3212.67     3013.84    156.08 o
   7  -4   1      192.81      159.34     51.24 o
   8  -4   1        4.89      -47.69     47.69 o
   9  -4   1       28.81       20.68     62.90 o
 -12  -3   1       87.40      140.18     90.12 o
 -11  -3   1       23.11      941.20    145.19 o
 -10  -3   1        0.25       20.94     97.62 o
  -9  -3   1     5748.14     5800.56    200.16 o
  -8  -3   1     1315.58     1205.14     62.40 o
  -7  -3   1     6771.71     6692.37    267.58 o
  -6  -3   1    18324.38    17340.98    436.97 o
  -5  -3   1      729.78      612.80     22.66 o
  -4  -3   1     8107.79     8068.00    145.71 o
  -3  -3   1        2.63       -4.73      8.14 o
  -2  -3   1     5641.67     4915.10    153.19 o
  -1  -3   1      171.50      162.88     13.54 o
   0  -3   1     5843.05     5490.48    172.77 o
   1  -3   1      324.21      570.04   2714.17 o
   2  -3   1     7257.79     8339.02    211.58 o
   3  -3   1     4214.31     4499.32    158.54 o
   4  -3   1     9248.58     9715.32    397.87 o
   5  -3   1     1751.60     1739.55    113.91 o
   6  -3   1      575.97      655.06     43.57 o
   7  -3   1     2072.05     2137.74    114.27 o
   8  -3   1      439.21      394.80     74.09 o
   9  -3   1     1586.68     1513.07    155.20 o
  10  -3   1       13.98      -60.08     84.96 o
 -11  -2   1     1430.56     3504.49    300.38 o
 -10  -2   1      819.53      906.78    222.79 o
  -9  -2   1      418.63      427.32     56.64 o
  -8  -2   1        1.58       40.85     36.24 o
  -7  -2   1      531.12      600.44     46.39 o
  -6  -2   1     8698.83     9055.52    220.68 o
  -5  -2   1     1375.60     1404.71     30.30 o
  -4  -2   1     5718.47     5161.81     91.01 o
  -3  -2   1     1648.69     1695.86     30.86 o
  -2  -2   1    27171.50    26020.90    434.88 o
  -1  -2   1     1838.68     1520.91     37.55 o
   0  -2   1     9185.72     8631.53    214.61 o
   1  -2   1     3358.14     3586.93   2410.26 o
   3  -2   1     1861.31     2930.92    100.03 o
   4  -2   1     2533.66     2421.84     77.84 o
   5  -2   1      375.74      437.88     37.58 o
   6  -2   1     2960.53     2887.08    128.24 o
   7  -2   1     2400.20     2226.93    126.12 o
   8  -2   1      156.14       84.11     49.99 o
   9  -2   1     6391.63     6080.94    356.23 o
  10  -2   1      972.84      992.18    116.82 o
 -11  -1   1     1755.30     3018.86    335.43 o
 -10  -1   1      125.04      136.84     58.33 o
  -9  -1   1      566.71      580.74     60.08 o
  -8  -1   1     1682.48     1550.50     76.23 o
  -7  -1   1     4040.45     4089.46    130.07 o
  -6  -1   1      139.61       67.27     18.31 o
  -5  -1   1     1778.12     1570.38     49.73 o
  -4  -1   1     3233.47     3045.66     54.02 o
  -3  -1   1      645.78      777.33     19.38 o
  -2  -1   1    13141.90    13006.59    201.34 o
  -1  -1   1    50840.42     1015.76   8978.76 o
   0  -1   1     2363.32      246.85    347.10 o
   1  -1   1     9654.44     8662.37    201.62 o
   2  -1   1     2199.87     3045.27    550.74 o
   4  -1   1     2582.30     2241.85   1814.13 o
   5  -1   1        1.88      -16.62     16.62 o
   6  -1   1      149.47      164.17     31.79 o
   7  -1   1       83.94      102.07     41.76 o
   8  -1   1        2.55      -14.14     58.94 o
   9  -1   1     4103.28     4567.94    418.04 o
  10  -1   1     1291.81     1238.25    109.57 o
 -11   0   1      369.62      420.54    105.13 o
 -10   0   1      156.71      236.30     66.65 o
  -9   0   1     3427.73     4378.59   1123.94 o
  -8   0   1     3428.91     3454.08    131.28 o
  -7   0   1     9443.31     9314.33    427.79 o
  -6   0   1     6265.74     6150.55    161.27 o
  -5   0   1     1660.35     2244.74     65.95 o
  -4   0   1      982.90      944.17     33.40 o
  -3   0   1       71.41      134.26     12.30 o
  -2   0   1       44.17       65.24     13.01 o
  -1   0   1    26405.23     1417.32   5242.39 o
   2   0   1       12.01       42.30     11.57 o
   3   0   1    17762.94    20663.45   1075.31 o
   4   0   1     6755.12     6292.25   2745.72 o
   5   0   1     3362.05     3332.95     78.21 o
   6   0   1     1504.38     1465.47     52.22 o
   7   0   1     1751.84     1754.06     58.14 o
   8   0   1      337.88      445.57     65.08 o
   9   0   1      630.81      823.35    227.79 o
  10   0   1      822.43      923.33    300.38 o
  11   0   1      440.00      346.42     72.75 o
 -10   1   1       42.94      -18.60     48.06 o
  -9   1   1     2854.21     3057.65    254.81 o
  -8   1   1      832.61      807.76     67.67 o
  -7   1   1     6021.49     6139.99    178.22 o
  -6   1   1     9421.66     9156.19    317.95 o
  -5   1   1       97.92       28.60     14.85 o
  -4   1   1     3982.79     4036.38    123.04 o
  -3   1   1      926.28      901.98     23.59 o
  -2   1   1    18837.41    17931.00    413.00 o
  -1   1   1      965.28     1034.54     29.35 o
   0   1   1       23.44        9.58      4.21 o
   1   1   1     3719.74      274.52   1347.39 o
   2   1   1      691.49      650.82     44.38 o
   3   1   1     6496.46     6274.75    105.56 o
   4   1   1     9684.31     9228.96    206.62 o
   5   1   1     1688.65     1620.67     41.48 o
   6   1   1     5240.99     5443.94    181.38 o
   7   1   1     2920.83     3121.76     84.30 o
   8   1   1     1744.85     1937.10    114.27 o
   9   1   1     1788.35     1489.55    175.22 o
  10   1   1      865.06      743.46     88.50 o
  11   1   1       74.65       13.35     51.70 o
 -10   2   1        2.72       62.98     66.98 o
  -9   2   1      382.56      380.64     70.97 o
  -8   2   1        1.64       63.99    120.15 o
  -7   2   1      520.19      472.06     68.10 o
  -6   2   1     1586.32     1682.85     70.92 o
  -5   2   1        0.48       20.77     15.98 o
  -4   2   1    23043.60    22587.07    536.38 o
  -3   2   1    10510.47    10067.71    271.39 o
  -2   2   1    30581.76    27995.99    677.54 o
  -1   2   1    41073.47    38040.30    860.15 o
   0   2   1       64.72       47.86     13.09 o
   1   2   1     2709.47     2826.13     96.83 o
   2   2   1       97.22      115.95     13.97 o
   3   2   1        0.11     1947.24    644.85 o
   4   2   1       89.30       83.86     11.24 o
   5   2   1     1777.31     1771.16     46.22 o
   6   2   1    11230.57    11325.06    295.81 o
   7   2   1     3451.43     3292.66     99.68 o
   8   2   1     2191.71     2195.82    205.26 o
   9   2   1     4516.47     4450.73    593.26 o
  10   2   1     2185.45     2257.82    159.18 o
  11   2   1     1181.15     1142.49     91.84 o
  12   2   1     1158.02      988.15     95.39 o
  -9   3   1      533.97      741.89    120.15 o
  -8   3   1      475.76      440.52     67.17 o
  -7   3   1      144.66      130.73     33.97 o
  -6   3   1     1264.75     1136.19     69.56 o
  -5   3   1      391.13      516.71     46.27 o
  -4   3   1     7373.68     7316.60    280.62 o
  -3   3   1     8621.25     9211.99    302.04 o
  -2   3   1    21641.50    20737.95    513.02 o
  -1   3   1    21774.14    20912.60    474.02 o
   0   3   1      601.68      503.27     20.29 o
   1   3   1    24262.20    22346.37    616.31 o
   2   3   1     4552.12     5146.72    158.72 o
   3   3   1    16175.73    21834.98    790.03 o
   4   3   1     6749.93     6414.94    394.05 o
   5   3   1      310.75      305.75     26.12 o
   6   3   1     2794.31     2794.73     73.03 o
   7   3   1      351.39      351.06     39.74 o
   8   3   1       28.74       66.11     27.20 o
   9   3   1      886.32      988.22    262.84 o
  10   3   1     2365.34     2586.21    237.80 o
  11   3   1     2360.00     2007.17    345.44 o
  12   3   1     2647.25     2400.62    335.43 o
  -9   4   1     1918.86     1919.33    149.67 o
  -8   4   1      692.09      658.00    277.86 o
  -7   4   1     5111.81     5509.02    377.98 o
  -6   4   1      379.49      425.21     47.35 o
  -5   4   1      515.58      602.39     54.66 o
  -4   4   1      545.94      675.59     87.61 o
  -3   4   1     1140.19     1378.94     75.56 o
  -2   4   1       57.29       67.59     28.32 o
  -1   4   1     9087.45     8427.38    208.90 o
   0   4   1     1531.02     1430.20     45.25 o
   1   4   1    35184.13    31407.11    702.21 o
   2   4   1    11823.72    10161.79    218.83 o
   3   4   1    34618.80    31964.71    907.16 o
   4   4   1    33997.50    33420.39    810.60 o
   5   4   1      668.95      624.47     31.41 o
   6   4   1      791.52      766.11     44.80 o
   7   4   1      725.35      856.95     46.07 o
   8   4   1     1744.43     1598.08     76.82 o
   9   4   1      296.36      330.68     39.90 o
  10   4   1      124.17      118.63     40.60 o
  11   4   1      882.51      912.53     85.39 o
  12   4   1      539.33      490.15     66.15 o
  -8   5   1      160.62      136.17    110.14 o
  -7   5   1     5147.20     4667.79    265.34 o
  -6   5   1     6300.31     6150.19    292.80 o
  -5   5   1      371.64      372.54     57.69 o
  -4   5   1     1721.13     2029.88    103.40 o
  -3   5   1     1739.75     1380.43    145.19 o
  -2   5   1     6642.51     6300.00    289.90 o
  -1   5   1    11570.36    12059.17    495.27 o
   0   5   1       72.42       60.08     70.09 o
   1   5   1     5025.53     5212.55   1306.91 o
   2   5   1     3737.81     6640.51    285.11 o
   3   5   1     2557.69     2870.13    134.29 o
   4   5   1    16204.96    14811.67    821.84 o
   5   5   1       14.67       32.53     22.40 o
   6   5   1     5748.69     5775.04    276.04 o
   7   5   1     3855.18     4007.24    129.12 o
   8   5   1     1543.99     1553.53     82.97 o
   9   5   1      718.82      685.17     49.87 o
  10   5   1     1485.34     1355.54     72.85 o
  11   5   1        0.46       30.04     90.12 o
  12   5   1      163.12      269.49     75.10 o
  -8   6   1        6.53       73.43     67.35 o
  -7   6   1     1303.96     1070.35    107.93 o
  -6   6   1      524.28      447.41    125.16 o
  -5   6   1      334.28      278.69     63.43 o
  -4   6   1     5259.47     5067.36    212.32 o
  -3   6   1     4148.47     4524.18    219.40 o
  -2   6   1    13907.06    13484.18    569.13 o
  -1   6   1    15496.83    14891.16    633.31 o
   0   6   1      674.28      666.99    225.29 o
   1   6   1     1958.19     2931.22    482.36 o
   3   6   1      290.77     2261.11    291.59 o
   4   6   1      918.36     1575.57    443.07 o
   5   6   1     1731.92     1868.45    108.81 o
   6   6   1     5810.23     6174.59    265.11 o
   7   6   1     2758.34     2859.78    108.39 o
   8   6   1     6675.31     6651.19    249.10 o
   9   6   1     1182.82     1243.08     78.71 o
  10   6   1      926.09      803.60     58.08 o
  11   6   1      659.17      547.63    117.65 o
  12   6   1     1783.11     1557.34    107.93 o
  -7   7   1       28.55       74.03     58.33 o
  -6   7   1      425.35      434.72     83.14 o
  -5   7   1        0.96      -42.46     47.69 o
  -4   7   1     1183.93     1244.03    235.30 o
  -3   7   1     1064.36     1355.47     91.38 o
  -2   7   1     2342.84     2581.65    124.74 o
  -1   7   1    13366.58    13445.93    512.24 o
   0   7   1      647.79      697.10     77.60 o
   1   7   1     9238.30     8156.92    653.34 o
   2   7   1    12382.47    14374.11    597.14 o
   3   7   1    14186.55    14433.47    705.90 o
   4   7   1     3141.64     2923.74    165.21 o
   5   7   1      417.57      290.08     42.55 o
   6   7   1     2357.59     2492.54    151.03 o
   7   7   1        1.49        9.23     29.66 o
   8   7   1     1589.05     1514.17     71.33 o
   9   7   1     3414.24     3601.74    131.28 o
  10   7   1      286.51      299.73     49.41 o
  11   7   1     2018.25     1934.83    215.28 o
  12   7   1     1663.46     1250.82    117.65 o
  -6   8   1     1302.22      929.20    104.39 o
  -5   8   1       15.87       75.42     87.61 o
  -4   8   1       13.26       16.84     56.43 o
  -3   8   1       94.86       41.12     57.57 o
  -2   8   1       63.13      177.37     60.08 o
  -1   8   1      344.50      268.31    110.14 o
   0   8   1      129.55      142.78     57.57 o
   1   8   1     8136.37     7479.11    287.72 o
   2   8   1     8980.62     7929.15    292.04 o
   3   8   1    12394.08    11024.11    515.66 o
   4   8   1    15851.02    17942.97   3154.04 o
   5   8   1      154.43       75.10    130.17 o
   6   8   1        9.23      -14.02     26.37 o
   7   8   1      284.72      304.54     75.15 o
   8   8   1        6.17       34.76     50.67 o
   9   8   1       99.87      109.03     54.02 o
  10   8   1        1.04       -3.89     41.04 o
  11   8   1     2049.22     1865.03    114.45 o
  12   8   1      117.49      149.45    100.13 o
  -5   9   1      175.15      368.19     77.60 o
  -4   9   1     1490.76     1449.96    275.35 o
  -3   9   1       63.58       37.36     67.59 o
  -2   9   1     1927.79     1542.79    197.75 o
  -1   9   1     4093.01     3795.19    202.98 o
   0   9   1       36.45       22.76     38.46 o
   1   9   1     1375.90     1299.07    102.63 o
   2   9   1     3965.86     4716.04    280.36 o
   3   9   1     1022.92      881.13     90.12 o
   4   9   1     5847.02     5156.60    290.37 o
   5   9   1      296.21      625.80    515.66 o
   7   9   1      872.36      876.26     56.50 o
   8   9   1     1801.94     1685.55     77.06 o
   9   9   1     1996.16     1938.61     91.81 o
  10   9   1      320.98      318.91     46.37 o
  11   9   1      305.75      182.13     46.75 o
  12   9   1       94.08      236.55     64.39 o
  -4  10   1     1816.53     1726.32    138.06 o
  -3  10   1      300.07      262.46    102.63 o
  -2  10   1     1816.18     1617.41    122.66 o
  -1  10   1     8680.76     8493.47    430.52 o
   0  10   1      376.31      371.68     57.42 o
   1  10   1      924.71     1083.06    107.58 o
   2  10   1       26.98     2119.48    274.29 o
   3  10   1       51.59      285.37     70.09 o
   4  10   1        1.11      140.18     75.10 o
   5  10   1      491.62      490.63     95.12 o
   6  10   1     2601.79     2743.51    205.26 o
   7  10   1     1461.03     1376.91    180.23 o
   8  10   1     6562.41     5865.61    219.87 o
   9  10   1     5348.87     4850.98    224.98 o
  10  10   1      239.10      263.19     67.31 o
  11  10   1      269.54      250.20     54.09 o
  -3  11   1      169.91      138.32     61.88 o
  -2  11   1      978.39      950.52     91.64 o
  -1  11   1     2848.38     2771.76    347.95 o
   0  11   1      151.29      155.72     51.24 o
   1  11   1     5454.99     5038.29    713.41 o
   2  11   1      701.84     2712.11    286.47 o
   3  11   1     2381.12     1942.49    185.24 o
   4  11   1      935.59     1747.24    520.67 o
   5  11   1        3.21       55.07     60.08 o
   6  11   1      484.57      465.60     80.10 o
   7  11   1      815.34      891.14    130.17 o
   8  11   1     1409.59     1249.60    184.79 o
   9  11   1     2081.45     1904.89    113.14 o
  10  11   1        9.37       52.37     47.82 o
  11  11   1     1474.82     1044.14    103.40 o
  -1  12   1      482.55      480.43     76.05 o
   0  12   1      103.70      311.42     72.59 o
   1  12   1     1457.79     1234.40    112.62 o
   2  12   1      903.60      762.74     90.12 o
   3  12   1     2716.76     2728.49    250.32 o
   4  12   1     3800.87     3975.09    946.21 o
   5  12   1      120.94       85.11     75.10 o
   6  12   1     1075.99     1081.38    130.17 o
   7  12   1        6.91       85.11     65.08 o
   8  12   1       68.93      104.05     65.42 o
   9  12   1       14.76       16.15     39.43 o
  10  12   1       75.77       74.84     45.61 o
   1  13   1        8.35        5.01     60.18 o
   2  13   1      534.72      996.96    105.50 o
   3  13   1      836.87      936.20    140.18 o
   4  13   1     2412.38     2147.75    195.25 o
   5  13   1        1.27       85.11     75.10 o
   6  13   1     2836.52     2813.60    210.27 o
   7  13   1     1199.02     1016.30    140.18 o
   8  13   1      973.87      756.48    162.71 o
   9  13   1     2354.73     2378.07    148.69 o
   4  14   1        2.86       35.04     85.11 o
   5  14   1        1.49      -80.10     80.10 o
   6  14   1      552.00      475.61    130.17 o
   7  14   1      811.70      931.19    135.17 o
  -7 -13   2     2851.26     2414.58    193.16 o
  -6 -13   2       36.89       80.10     75.10 o
  -4 -13   2        1.42      -40.05     75.10 o
  -3 -13   2      101.94       55.07     75.10 o
  -2 -13   2     1992.52     2092.68    220.28 o
  -9 -12   2      242.57      237.25     69.45 o
  -8 -12   2      605.59      606.78     74.34 o
  -7 -12   2     4974.93     4421.79    298.37 o
  -6 -12   2       26.19      -31.29     55.33 o
  -5 -12   2     4095.15     4265.46    310.40 o
  -4 -12   2     1138.05     1141.46    175.22 o
  -3 -12   2      655.54      660.85    135.17 o
  -2 -12   2       76.97      127.66     57.57 o
  -1 -12   2       32.66       83.39     56.31 o
   0 -12   2       54.46       72.28     56.31 o
   1 -12   2      271.70      281.34     76.92 o
 -10 -11   2      225.85      734.54    173.21 o
  -9 -11   2      196.39       90.51     42.58 o
  -8 -11   2        2.18     1013.64     95.51 o
  -7 -11   2     1873.62     1738.30    114.03 o
  -6 -11   2       11.03       68.98     46.91 o
  -5 -11   2     3786.53     3058.92    285.37 o
  -4 -11   2     2799.64     2588.31    235.30 o
  -3 -11   2      388.16      355.45     95.12 o
  -2 -11   2     4822.91     5003.53    357.96 o
  -1 -11   2      322.75      300.64     57.69 o
   0 -11   2     1654.86     1764.58    160.21 o
   1 -11   2       47.57      137.68     56.31 o
   2 -11   2        0.02      -47.25     56.31 o
 -10 -10   2     1026.76      860.56     87.66 o
  -9 -10   2      148.02      104.11     41.36 o
  -8 -10   2      879.34     2077.12    162.22 o
  -7 -10   2      591.51      964.95    328.60 o
  -6 -10   2      153.68      175.22     42.04 o
  -5 -10   2     1085.18     1202.97    105.13 o
  -4 -10   2      757.99      801.62    180.23 o
  -3 -10   2     1515.82     1624.18    111.47 o
  -2 -10   2     4342.56     4269.40    170.19 o
  -1 -10   2      519.51      681.06     60.83 o
   0 -10   2     5468.60     5817.45    440.56 o
   1 -10   2      341.97      236.46     68.42 o
   2 -10   2      849.14      751.63     74.34 o
   3 -10   2      291.89      300.75     65.42 o
   4 -10   2       90.80       42.20     75.10 o
 -11  -9   2       34.21      228.02     76.92 o
 -10  -9   2     2817.56     3023.62    192.91 o
  -9  -9   2      103.16      753.33    129.18 o
  -8  -9   2     3111.52     2910.42    138.98 o
  -7  -9   2     3372.41     2981.66    274.27 o
  -6  -9   2     2782.59     2658.08    180.62 o
  -5  -9   2       52.12      -23.42     49.18 o
  -4  -9   2      504.94      760.17    125.16 o
  -3  -9   2        1.95      -29.52     51.24 o
  -2  -9   2     2450.97     2810.08    112.65 o
  -1  -9   2      355.14      377.23     93.99 o
   0  -9   2     2355.94     2668.22    161.71 o
   1  -9   2     1440.33     1653.44    103.67 o
   2  -9   2     1540.37     1488.78    102.63 o
   3  -9   2     6201.14     6148.47    342.10 o
   4  -9   2      335.06      429.84     72.59 o
   5  -9   2      601.95      464.17     92.62 o
 -11  -8   2       51.35       94.89     68.91 o
 -10  -8   2     3371.15     3964.20    293.25 o
  -9  -8   2      715.78     1424.81    116.12 o
  -8  -8   2     2675.45     2453.34    108.77 o
  -7  -8   2     3525.57     3314.13    316.54 o
  -6  -8   2      482.38      591.56     44.84 o
  -5  -8   2     2881.62     2878.30    205.41 o
  -4  -8   2     3439.18     3703.07    498.14 o
  -3  -8   2     3230.49     3563.02    169.49 o
  -2  -8   2     1799.15     2060.68     98.63 o
  -1  -8   2       51.91       15.64     34.07 o
   0  -8   2      205.40      146.39     40.04 o
   1  -8   2      370.38      376.56    122.66 o
   2  -8   2      596.82      598.61     85.47 o
   3  -8   2     8818.93     8925.09    431.50 o
   4  -8   2      342.58      724.96     99.76 o
   5  -8   2     2930.72     4583.54    262.29 o
   6  -8   2      556.38      399.43     72.51 o
 -11  -7   2      226.21      145.19     62.55 o
 -10  -7   2      551.34      833.79    252.82 o
  -9  -7   2      862.45     1144.67     74.23 o
  -8  -7   2     1163.42     3862.71    290.99 o
  -7  -7   2      564.93      645.97     38.80 o
  -6  -7   2      458.47      392.76     37.00 o
  -5  -7   2     5571.93     4467.12    152.37 o
  -4  -7   2     6098.71     5991.92    290.75 o
  -3  -7   2     6399.71     6305.04    238.78 o
  -2  -7   2     9016.04     9549.57    307.02 o
  -1  -7   2        1.99      -10.64     24.91 o
   0  -7   2     1163.90     1138.44     80.95 o
   1  -7   2      422.76      526.40     52.09 o
   2  -7   2      184.36      134.35     42.22 o
   3  -7   2     2444.14     2406.49    175.02 o
   4  -7   2       42.23      277.86     92.04 o
   5  -7   2     4065.51     6445.65    333.58 o
   6  -7   2      570.32      750.79     84.08 o
   7  -7   2      801.21      557.38    100.13 o
 -12  -6   2     1525.15     1134.87    113.12 o
 -11  -6   2     1438.03     1129.82     98.16 o
 -10  -6   2      933.78      833.12     76.92 o
  -9  -6   2     1202.47     1238.98     68.47 o
  -7  -6   2      721.69     4526.14    532.78 o
  -6  -6   2      496.16      433.32     30.76 o
  -5  -6   2     4899.16     4457.23    187.16 o
  -4  -6   2      292.82      278.63     30.16 o
  -3  -6   2     2756.41     2941.49    138.19 o
  -2  -6   2     4195.43     4723.21    228.54 o
  -1  -6   2     1733.13     1582.16    138.09 o
   0  -6   2     3907.85     3345.32    126.51 o
   1  -6   2     3727.12     3797.83    133.01 o
   2  -6   2     2839.55     2732.62    112.08 o
   3  -6   2     4080.81     3915.67    156.70 o
   4  -6   2       47.68      140.73     44.84 o
   5  -6   2      577.77     1621.48    107.43 o
   6  -6   2      254.29      119.99     82.61 o
   7  -6   2      110.10      129.27    190.24 o
   8  -6   2     2463.29     1906.65    158.83 o
 -12  -5   2     1417.98     1196.53    175.22 o
 -11  -5   2      882.71      918.73    165.21 o
 -10  -5   2     3748.10     3693.97    465.60 o
  -9  -5   2        3.32     1473.47    100.10 o
  -8  -5   2     2908.20     3111.24    214.23 o
  -7  -5   2     5776.55     6369.41   1438.15 o
  -6  -5   2      194.43      183.68     27.85 o
  -5  -5   2      677.62      699.32     27.65 o
  -4  -5   2     1955.44     1973.88     55.21 o
  -3  -5   2      702.06      719.80     33.64 o
  -2  -5   2      788.49      720.16     61.18 o
  -1  -5   2        0.25       -8.10     15.54 o
   0  -5   2    25870.32    24743.31    930.65 o
   1  -5   2     3830.49     3837.28    195.32 o
   2  -5   2     4811.11     4375.43    328.09 o
   3  -5   2    16111.35    16060.66    660.79 o
   4  -5   2       75.33      664.43    181.38 o
   5  -5   2     3541.17     2920.79    132.65 o
   6  -5   2      286.57      411.51     72.59 o
   7  -5   2      263.87      273.53    104.97 o
   8  -5   2       25.48       48.29     55.07 o
 -11  -4   2        6.49      -25.03     75.10 o
 -10  -4   2     1483.12     1526.95    160.21 o
  -9  -4   2     1649.93     2230.15    115.48 o
  -8  -4   2     9442.48     9649.04    330.12 o
  -7  -4   2     7520.70     7229.84    199.32 o
  -6  -4   2      238.43      138.91     14.69 o
  -5  -4   2     9791.16     9983.96    219.22 o
  -4  -4   2     2023.45     2060.20     46.10 o
  -3  -4   2     1226.03     1152.47     30.54 o
  -2  -4   2     6490.76     6160.57    179.96 o
  -1  -4   2      109.69      108.76     12.47 o
   0  -4   2     1817.19     1884.47    103.30 o
   1  -4   2     7665.40     7289.71    239.22 o
   2  -4   2     3440.74     3248.13    164.96 o
   3  -4   2    10069.16     9869.13   1813.34 o
   4  -4   2      499.28     1785.44    344.92 o
   5  -4   2     5556.27     7524.92    270.34 o
   6  -4   2     8302.01     8010.78    345.14 o
   7  -4   2     4165.67     4156.04    257.77 o
   8  -4   2     2184.69     2233.20    143.34 o
   9  -4   2        2.26      -31.36     64.78 o
 -11  -3   2      383.97      155.20    115.15 o
 -10  -3   2       77.56      450.58    105.13 o
  -9  -3   2     2907.59     2706.73    232.87 o
  -8  -3   2     3210.14     6652.36   1002.11 o
  -7  -3   2      542.88      527.24     62.41 o
  -6  -3   2      712.99      713.33     27.78 o
  -5  -3   2    13580.65    12488.79    278.12 o
  -4  -3   2      795.78      599.52     32.19 o
  -3  -3   2     5308.37     4803.56     95.28 o
  -2  -3   2     3909.25     4076.49     87.35 o
  -1  -3   2     1102.78      940.75     34.77 o
   0  -3   2      207.15      324.56     15.64 o
   1  -3   2     2325.71     2471.53     82.47 o
   2  -3   2        9.80       -4.06     15.53 o
   3  -3   2      591.83      500.67     67.25 o
   4  -3   2      496.66     1837.70    378.87 o
   5  -3   2     5601.44     8849.95    298.97 o
   6  -3   2     3196.26     2764.23    112.06 o
   7  -3   2     2111.06     1910.17    112.64 o
   8  -3   2     7510.84     6930.53    325.84 o
   9  -3   2      444.71      541.54     86.24 o
  10  -3   2     1436.32     1222.55    197.75 o
 -11  -2   2      715.88      550.70    150.19 o
 -10  -2   2     1384.96     1290.79    117.60 o
  -9  -2   2       88.99      764.01     79.12 o
  -8  -2   2     2042.30     2757.53    122.56 o
  -7  -2   2     1917.91     2523.83    842.39 o
  -6  -2   2      265.55      285.11     24.26 o
  -5  -2   2     2842.99     2779.88     68.66 o
  -4  -2   2     1575.21     1338.04     48.96 o
  -3  -2   2    14788.24    14431.19    242.46 o
  -2  -2   2     4864.41     4693.70     77.11 o
  -1  -2   2     1531.02     1577.42     39.67 o
   0  -2   2     1304.88     1079.14     53.36 o
   1  -2   2    12668.79    12416.08    317.18 o
   2  -2   2     3797.61     2923.18     85.70 o
   3  -2   2    12427.92    11843.84    329.06 o
   4  -2   2      303.88      468.16     38.00 o
   5  -2   2      548.61     2105.37     97.29 o
   6  -2   2     1189.40     1089.69     47.51 o
   7  -2   2      944.43     1093.80    142.68 o
   8  -2   2     3292.63     3016.04    227.18 o
   9  -2   2     1017.50      985.19     92.04 o
  10  -2   2     2130.90     1928.25    156.20 o
 -11  -1   2      778.39      901.15    145.19 o
 -10  -1   2     2725.37     3309.24    345.44 o
  -9  -1   2      813.97     1138.22     71.57 o
  -8  -1   2     8874.94     8178.45    224.25 o
  -7  -1   2    10019.20     9811.44    664.80 o
  -6  -1   2      203.30      180.10     26.55 o
  -5  -1   2        4.80       15.95     10.08 o
  -4  -1   2      578.79      372.44     15.94 o
  -3  -1   2     2454.83     2337.31     41.44 o
  -2  -1   2     1644.80     1442.00     26.73 o
  -1  -1   2     1922.74     1885.11     34.60 o
   0  -1   2    20416.79    20000.32    356.36 o
   1  -1   2     9677.84     8942.83    172.77 o
   2  -1   2     9764.76     8984.26    174.06 o
   3  -1   2    23160.23    21457.39    420.44 o
   4  -1   2       27.46       32.00     16.72 o
   5  -1   2     8319.08     7830.80    184.87 o
   6  -1   2     5970.50     6137.17    170.16 o
   7  -1   2     1547.59     1500.30     98.95 o
   8  -1   2        2.45       36.26    423.04 o
   9  -1   2     2799.38     2540.01    164.36 o
  10  -1   2      734.02      688.47    280.36 o
 -11   0   2      137.59       75.10     85.11 o
 -10   0   2     1033.30     1430.12    125.82 o
  -9   0   2     1879.19     2005.56    113.12 o
  -8   0   2     5799.21     5965.01    204.85 o
  -7   0   2    10234.06     9259.60    344.61 o
  -6   0   2     5699.64     5531.81    155.85 o
  -5   0   2      402.82      246.23     16.99 o
  -4   0   2      537.08      568.93     21.77 o
  -3   0   2      521.93      509.40     16.45 o
  -2   0   2     3748.03     3719.81     65.27 o
  -1   0   2     1705.47     1319.99    220.46 o
   0   0   2     4112.12     1921.72    736.22 o
   1   0   2     1923.10     1757.54     52.87 o
   2   0   2     4435.29     4197.85     82.80 o
   3   0   2    14209.12    13211.90    239.08 o
   4   0   2     5112.08     5411.23    250.27 o
   5   0   2     5167.62     6286.50    148.06 o
   6   0   2    14906.43    16215.70    503.14 o
   7   0   2     7915.67     7912.60    433.66 o
   8   0   2     6153.08     6094.36    933.70 o
   9   0   2      362.49      489.77     75.56 o
  10   0   2      121.90       79.24     50.51 o
  11   0   2       23.19       62.35     57.69 o
 -10   1   2      215.39      395.51    145.19 o
  -9   1   2     1433.73     1313.88    104.62 o
  -8   1   2      370.33      774.05    372.16 o
  -7   1   2      563.40      806.75     64.68 o
  -6   1   2     5919.79     5853.77    237.02 o
  -5   1   2    11495.18    10790.31    319.39 o
  -4   1   2     2363.70     2219.80     96.26 o
  -3   1   2     1451.49     1144.01     36.26 o
  -2   1   2     7178.73     7130.28    149.14 o
  -1   1   2      301.64      421.20     21.59 o
   0   1   2     3894.81     3211.81    400.99 o
   1   1   2      883.37      893.76     31.10 o
   2   1   2     4065.42     3830.15     74.55 o
   3   1   2     2295.02     2401.31     56.88 o
   4   1   2     1036.44     1203.93     53.21 o
   6   1   2    10666.78    12791.43    515.65 o
   7   1   2     5060.84     4938.62    158.20 o
   8   1   2    12163.14    11985.37    454.39 o
   9   1   2      242.55       88.24     67.59 o
  10   1   2     1244.43     1288.89     97.43 o
  11   1   2      697.36      487.13     79.12 o
 -10   2   2     2519.80     2172.78    205.26 o
  -9   2   2        2.96      132.31     48.06 o
  -8   2   2      915.54     2245.24    225.29 o
  -7   2   2     3459.73     3595.64    218.06 o
  -6   2   2      785.74      686.21     49.86 o
  -5   2   2     5758.22     5545.86    200.31 o
  -4   2   2      654.71      627.46     51.07 o
  -3   2   2     2230.92     2061.51     63.67 o
  -2   2   2     3269.02     3020.86     75.26 o
  -1   2   2     7196.56     6939.03    165.19 o
   0   2   2      155.40      220.40     22.44 o
   1   2   2       63.15       81.86     12.28 o
   2   2   2     9452.72     9114.99    250.23 o
   3   2   2    24167.27    22487.75    425.08 o
   4   2   2     1369.30     1260.75     60.87 o
   6   2   2     6776.92     7527.34    169.51 o
   7   2   2      442.42      254.76     30.51 o
   8   2   2     3374.22     3094.62    159.30 o
   9   2   2     1095.20      894.84    137.68 o
  10   2   2     2598.12     2637.59    152.50 o
  11   2   2     1834.99     1825.48    205.26 o
  12   2   2     1051.81     1073.08    285.37 o
  -9   3   2       37.35      105.13     54.10 o
  -8   3   2     3368.17     3540.65    277.86 o
  -7   3   2     2979.19     2778.09    473.30 o
  -6   3   2       73.19       45.27     30.10 o
  -5   3   2      366.58      354.58     31.22 o
  -4   3   2      780.52      882.38     45.73 o
  -3   3   2       81.49       73.22     27.66 o
  -2   3   2     1191.02     1333.23     99.72 o
  -1   3   2     7857.31     7014.57    171.75 o
   0   3   2     5078.51     4619.94    133.40 o
   1   3   2     1310.71     1254.38     38.23 o
   2   3   2     9928.98     9714.36    251.06 o
   3   3   2    23827.86    21695.91    661.55 o
   4   3   2      859.35      803.84     88.89 o
   5   3   2    12014.64    12069.75    270.42 o
   6   3   2      293.23      407.21     21.27 o
   7   3   2      581.33      392.72    393.78 o
   8   3   2     1549.09     1310.58    285.82 o
   9   3   2     1690.57     1433.35    104.03 o
  10   3   2      912.45      874.46     81.79 o
  11   3   2     1188.17     1179.94     98.16 o
  12   3   2     1066.21      805.53     83.31 o
  -9   4   2       25.30      141.70     58.33 o
  -8   4   2     2116.42     2018.07    141.07 o
  -7   4   2     4245.44     4458.30    206.53 o
  -6   4   2     4337.31     4387.57    159.80 o
  -5   4   2     3164.62     3372.28    137.58 o
  -4   4   2        3.50       45.06     31.86 o
  -3   4   2     1957.71     2312.14     99.76 o
  -2   4   2     1500.02     1705.64    107.64 o
  -1   4   2      295.20      247.01     23.85 o
   0   4   2     3722.71     3432.54    105.30 o
   1   4   2     3587.52     3543.10    103.01 o
   2   4   2    15708.35    14565.57    333.10 o
   3   4   2    20024.21    19363.44    901.15 o
   4   4   2     3646.65     3972.02    130.26 o
   5   4   2    22712.41    27814.20    696.12 o
   6   4   2     1859.86     1803.69    656.48 o
   7   4   2     4522.68     4388.13    243.52 o
   8   4   2     5978.83     6158.16    196.75 o
   9   4   2        5.95      -14.00     36.82 o
  10   4   2      219.11      160.78     67.59 o
  11   4   2        8.31      -23.20     51.70 o
  12   4   2      208.28      219.03     56.31 o
  -8   5   2      192.32      402.68     80.10 o
  -7   5   2      294.65      313.29    112.64 o
  -6   5   2      451.51      379.74     69.80 o
  -5   5   2     4342.92     4265.38    166.79 o
  -4   5   2      667.71      674.82     59.87 o
  -3   5   2     9866.12    10090.11    488.12 o
  -2   5   2     5471.13     5832.91    275.04 o
  -1   5   2      467.09      543.62     42.04 o
   0   5   2    12244.46    12109.93    438.83 o
   1   5   2     1499.15     1284.42     54.92 o
   2   5   2     1084.68      947.87     43.36 o
   3   5   2     1222.57     1140.30   1746.56 o
   4   5   2       12.40       53.40     35.04 o
   5   5   2     4919.29     6545.03    196.84 o
   6   5   2     6273.14     8457.65   1577.66 o
   7   5   2     2168.15     1533.62    513.16 o
   8   5   2     4565.41     4652.46    179.72 o
   9   5   2      893.37      881.60     75.63 o
  10   5   2     3613.64     3596.49    139.20 o
  11   5   2     1434.79     1484.56    101.93 o
  12   5   2      226.11      231.79     87.61 o
  -7   6   2      144.06      611.39    247.82 o
  -6   6   2      523.49      424.45    177.73 o
  -5   6   2      990.98     1182.28     81.42 o
  -4   6   2      874.99      926.20    170.22 o
  -3   6   2     2180.06     2267.80    250.32 o
  -2   6   2     8180.94     8890.18    406.92 o
  -1   6   2     6267.86     6456.41    250.05 o
   0   6   2     9827.44     9383.61    323.61 o
   1   6   2       75.00       98.95     26.37 o
   2   6   2     9850.58     9721.67    324.69 o
   3   6   2     3771.99     3154.92    262.84 o
   4   6   2      533.73      565.95     75.58 o
   6   6   2     3455.16    10646.98   1002.01 o
   7   6   2       31.68      337.75    442.24 o
   8   6   2     2982.17     2981.40    151.65 o
   9   6   2     1112.07     1308.30     67.33 o
  10   6   2     3285.29     2866.40    122.95 o
  11   6   2     3844.01     3860.45    194.78 o
  12   6   2      479.97      469.09     87.61 o
  -7   7   2     1265.51      984.99    192.75 o
  -6   7   2        1.17       60.41     52.75 o
  -5   7   2     1311.70     1270.73     93.50 o
  -4   7   2      225.27      297.50     49.56 o
  -3   7   2     1150.45     1367.27     79.59 o
  -2   7   2     2077.46     2243.63    147.69 o
  -1   7   2     4501.19     4169.13    175.31 o
   0   7   2    12845.38    13479.74    708.41 o
   1   7   2     2370.00     2372.61    200.26 o
   2   7   2    19100.21    18659.73    667.28 o
   3   7   2    21436.19    21432.43   1531.96 o
   4   7   2     3712.68     4010.13    240.31 o
   5   7   2     3653.42     3303.50    327.92 o
   6   7   2      595.72     3558.39    339.29 o
   7   7   2      538.71      420.66    492.04 o
   8   7   2      367.16      492.76     62.04 o
   9   7   2      232.67      143.95     39.83 o
  10   7   2       93.48      112.84     50.10 o
  11   7   2      896.71      886.03     90.22 o
  12   7   2      293.24      153.44     95.12 o
  -6   8   2      431.88      335.98     72.09 o
  -5   8   2     3643.84     3530.29    241.55 o
  -4   8   2       79.27      172.72     49.56 o
  -3   8   2     4461.01     4570.96    240.52 o
  -2   8   2      436.78      603.71     61.27 o
  -1   8   2      145.42       82.93     37.90 o
   0   8   2     1751.71     1559.47    237.80 o
   1   8   2     2751.16     2848.55    119.74 o
   2   8   2     3089.54     2827.65    128.52 o
   3   8   2    14173.61    19044.38   3028.88 o
   4   8   2     3431.35     4065.20    245.31 o
   5   8   2     9619.36    11189.32    460.59 o
   6   8   2        2.20      450.11    145.19 o
   7   8   2     1104.97      918.68     66.06 o
   8   8   2     4482.53     4935.30    177.60 o
   9   8   2      143.21      154.38     45.03 o
  10   8   2     1107.09     1163.35    124.34 o
  11   8   2       76.22      -11.58     55.33 o
  12   8   2        0.21       55.59     51.24 o
  -5   9   2     2589.86     2501.04    210.61 o
  -4   9   2       63.18       59.27     75.10 o
  -3   9   2     5053.60     5214.14    423.04 o
  -2   9   2     3997.46     4250.21    340.44 o
  -1   9   2      151.55      218.01    140.18 o
   0   9   2     2933.26     3345.96    200.26 o
   1   9   2     1123.46     1152.74    247.82 o
   2   9   2     2557.49     2238.45    105.86 o
   3   9   2       35.63      165.21    160.21 o
   4   9   2     2585.30     2673.42    215.28 o
   5   9   2     4868.14     7409.48    475.61 o
   6   9   2       41.93      125.16     60.08 o
   7   9   2      847.39      921.71     79.93 o
   8   9   2     7262.76     7129.59    278.48 o
   9   9   2      395.05      372.18     45.52 o
  10   9   2     2789.99     2523.12    119.34 o
  11   9   2      471.03      387.61     64.85 o
  12   9   2       18.55       36.75     72.51 o
  -4  10   2      101.71       47.75     68.42 o
  -3  10   2      332.90      242.26     67.47 o
  -2  10   2     2965.86     3105.22    400.51 o
  -1  10   2      380.62      458.25     66.98 o
   0  10   2    13730.60    13760.27    828.56 o
   1  10   2       29.92       31.77     44.41 o
   2  10   2     3071.18     2818.54    187.74 o
   3  10   2     2240.72     2534.53    167.12 o
   4  10   2      141.45      210.27     70.09 o
   5  10   2       41.89     1837.35    175.22 o
   6  10   2      692.71     4741.07    490.63 o
   7  10   2      174.60      380.49    185.24 o
   8  10   2     2195.11     2289.78    120.02 o
   9  10   2      422.93      432.62     49.14 o
  10  10   2     2052.23     1771.07    131.26 o
  11  10   2      503.48      339.94     76.05 o
  -3  11   2      107.07      119.15     66.65 o
  -2  11   2      102.23        4.66     62.58 o
  -1  11   2      173.49       90.97    137.68 o
   0  11   2     6171.16     6196.51    307.44 o
   1  11   2      361.69      404.07     52.75 o
   2  11   2     5376.16     4954.62    290.37 o
   3  11   2     2422.04     3209.11    750.96 o
   4  11   2      554.71      525.67     80.10 o
   5  11   2     2605.16     2848.65    190.24 o
   6  11   2        0.17      155.20     65.08 o
   7  11   2     1735.12     1471.88    360.46 o
   8  11   2        0.03       55.21     64.23 o
   9  11   2      563.46      799.13    122.27 o
  10  11   2       89.41        1.41     36.05 o
  11  11   2      105.19      130.04     46.07 o
  -1  12   2       46.02       86.65     68.42 o
   0  12   2       64.12      178.76     97.62 o
   1  12   2      326.90      266.20     54.79 o
   2  12   2      367.33      455.58    120.15 o
   3  12   2     2440.70     2032.60    605.78 o
   4  12   2     1045.20      986.26    150.19 o
   5  12   2     6271.02     7464.56    440.56 o
   6  12   2      208.54      115.15     85.11 o
   7  12   2     2217.62     2363.02    215.28 o
   8  12   2     1481.59     1527.35    102.90 o
   9  12   2      384.56      338.47     64.19 o
  10  12   2      116.85       83.87     51.10 o
   1  13   2       19.39        8.17    125.16 o
   2  13   2     1072.60      946.57    105.13 o
   3  13   2       80.96      110.14     80.10 o
   4  13   2      342.36      365.47     90.12 o
   5  13   2     3137.97     4365.59    380.49 o
   6  13   2      465.66      430.55     90.12 o
   7  13   2     1501.94     1396.79    180.23 o
   8  13   2     1853.60     1381.42    138.06 o
   9  13   2      191.27      144.73     44.05 o
   3  14   2      709.00      861.10    160.21 o
   4  14   2      170.82      230.29    135.17 o
   5  14   2       34.55      230.29    100.13 o
   6  14   2       46.56      235.30     95.12 o
   7  14   2        4.32       75.10    120.15 o
  -6 -13   3     2246.80     3513.92    320.41 o
  -5 -13   3      266.43      200.26     80.10 o
  -4 -13   3     1270.68      836.07    145.19 o
  -3 -13   3      580.87      590.76    145.19 o
  -2 -13   3      279.55      140.18     90.12 o
  -8 -12   3      447.22      246.40     65.42 o
  -7 -12   3       78.25      213.68    175.22 o
  -6 -12   3     4354.36     5301.17    348.04 o
  -5 -12   3      959.66      873.46    230.29 o
  -4 -12   3     3807.18     3406.74    226.56 o
  -3 -12   3     3075.64     3353.68    219.14 o
  -2 -12   3      130.12      -70.09     70.09 o
  -1 -12   3      216.68      152.34     62.58 o
   0 -12   3       21.93       27.54    142.68 o
  -9 -11   3     1018.97      910.50     92.57 o
  -8 -11   3      560.50      471.82     59.81 o
  -7 -11   3      350.67      409.32     67.35 o
  -6 -11   3      544.61      811.04     56.49 o
  -5 -11   3     1688.45     1971.18    123.75 o
  -4 -11   3     2035.09     1898.62    205.26 o
  -3 -11   3     3573.89     3198.07    202.98 o
  -2 -11   3      163.29       54.62     52.16 o
  -1 -11   3     5454.15     5415.87    211.43 o
   0 -11   3      927.62      948.12     73.28 o
   1 -11   3     1416.36     1327.36    107.93 o
   2 -11   3      837.93      862.04    137.68 o
 -10 -10   3      407.65      367.37     65.08 o
  -9 -10   3     2754.61     2884.49    230.29 o
  -8 -10   3     4075.92     3579.07    199.53 o
  -7 -10   3      726.41     1224.39    144.63 o
  -6 -10   3      213.42     1221.83     83.84 o
  -5 -10   3      661.25      807.05     70.56 o
  -4 -10   3      187.02      439.76    111.14 o
  -3 -10   3       41.92       -6.31     40.60 o
  -2 -10   3       56.77       21.06    155.20 o
  -1 -10   3     3652.47     3660.54    157.94 o
   0 -10   3      644.29      751.40     64.07 o
   1 -10   3     5008.30     5718.78    398.50 o
   2 -10   3     1992.94     2091.44    135.17 o
   3 -10   3      186.65      173.45    192.75 o
 -11  -9   3      385.38      321.56     79.12 o
 -10  -9   3      742.33      568.44     80.46 o
  -9  -9   3     1469.19     1822.26    113.87 o
  -8  -9   3     1869.48     1964.00    144.31 o
  -7  -9   3      565.40     1411.65    124.97 o
  -6  -9   3     6454.12     9244.41    353.11 o
  -5  -9   3     3219.95     3331.86    131.31 o
  -4  -9   3     6525.38     6374.93    302.91 o
  -3  -9   3     1148.99     1321.78    135.17 o
  -2  -9   3     1854.61     1885.02    112.64 o
  -1  -9   3      321.11      206.05     45.10 o
   0  -9   3     1107.90     1290.83     76.11 o
   1  -9   3     1876.42     1997.41    133.38 o
   2  -9   3     2455.86     2438.24    184.06 o
   3  -9   3      212.78      250.64     60.83 o
   4  -9   3      775.38      856.10    120.15 o
   5  -9   3     1020.14      822.82    100.13 o
 -11  -8   3       74.73      100.13     97.62 o
 -10  -8   3      695.09      545.26     87.66 o
  -9  -8   3       73.67      161.02     65.42 o
  -8  -8   3       73.23       66.28     36.21 o
  -7  -8   3      492.65      522.62     42.82 o
  -6  -8   3     6225.37     7061.02    285.16 o
  -5  -8   3     4563.97     4930.98    178.29 o
  -4  -8   3    12868.97    11872.27    503.86 o
  -3  -8   3    14918.43    14552.21    555.61 o
  -2  -8   3     3329.78     3226.79    151.73 o
  -1  -8   3     1359.75     1419.58     79.71 o
   0  -8   3       60.97       50.32     49.50 o
   1  -8   3      405.58      337.70     60.83 o
   2  -8   3       10.53        5.12     38.06 o
   3  -8   3       11.93      -47.56     57.57 o
   4  -8   3      735.09      563.49     60.26 o
   5  -8   3      114.55      122.19     56.31 o
   6  -8   3     1131.30     1013.55    165.21 o
 -11  -7   3     1559.23     1297.61    127.44 o
 -10  -7   3        7.77      -33.12     45.61 o
  -9  -7   3     1638.79     1768.67    175.61 o
  -8  -7   3     1382.69     1263.71     68.46 o
  -7  -7   3       19.72      747.00     87.35 o
  -6  -7   3      607.92      861.65     40.59 o
  -5  -7   3     1596.51     1682.46     71.90 o
  -4  -7   3     3792.11     3662.92    204.65 o
  -3  -7   3    12316.46    12042.55    680.87 o
  -2  -7   3     4025.85     4165.45    185.83 o
  -1  -7   3     6786.26     6456.21    222.33 o
   0  -7   3     1882.72     1814.86     81.44 o
   1  -7   3     4552.54     4888.20    189.82 o
   2  -7   3     1750.36     1708.95     90.54 o
   3  -7   3      269.52      241.06     40.99 o
   4  -7   3      239.17       96.44     54.59 o
   5  -7   3        3.74        2.72     56.03 o
   6  -7   3     1027.94      976.44    172.72 o
   7  -7   3      107.43      122.47     69.45 o
 -11  -6   3     3475.77     2989.39    215.28 o
 -10  -6   3      388.39      341.13     57.69 o
  -9  -6   3      122.76      169.24    160.21 o
  -8  -6   3     4955.02     5202.60    182.30 o
  -7  -6   3     1096.90     4324.03    371.20 o
  -6  -6   3     1920.70     3715.02    223.76 o
  -5  -6   3        4.89      101.40     47.69 o
  -4  -6   3      186.84      132.76    137.99 o
  -3  -6   3       13.10      -11.44     24.03 o
  -2  -6   3      632.29      776.05     49.08 o
  -1  -6   3     9015.46     9067.53    291.56 o
   0  -6   3     4461.24     4832.15    186.88 o
   1  -6   3     4500.47     4826.41    312.65 o
   2  -6   3     8083.04     7555.81    432.16 o
   3  -6   3      385.23      476.33     51.87 o
   4  -6   3     1650.92     1425.10     85.62 o
   5  -6   3      146.20      189.09     55.95 o
   6  -6   3        2.33      220.28     99.12 o
   7  -6   3     1017.68      796.49     85.15 o
 -11  -5   3     1162.05     1125.46    106.03 o
 -10  -5   3        8.68       24.83     43.30 o
  -9  -5   3      708.01      623.94     75.10 o
  -8  -5   3     1695.94     1580.09     78.60 o
  -7  -5   3     2241.93     3524.15    169.20 o
  -6  -5   3    12749.68    17652.60    466.58 o
  -5  -5   3     3231.94     2921.11     90.28 o
  -4  -5   3    10762.03    10299.80    361.62 o
  -3  -5   3     3709.78     3657.33    138.02 o
  -2  -5   3       14.83       49.12     24.56 o
  -1  -5   3     1240.42     1198.87     67.20 o
   0  -5   3      768.21      727.26     45.15 o
   1  -5   3     3523.24     3737.19    139.69 o
   2  -5   3     2449.41     2510.54    130.35 o
   3  -5   3      290.79      234.14     36.97 o
   4  -5   3     2347.01     2383.74     99.05 o
   5  -5   3      546.54      540.19     58.13 o
   6  -5   3     3439.04     4129.87    340.15 o
   7  -5   3     4166.51     4526.13    212.32 o
   8  -5   3      144.04      157.32     95.12 o
 -11  -4   3        4.47       65.08    115.15 o
 -10  -4   3      590.15      359.97     67.47 o
  -9  -4   3        3.20       18.66     57.69 o
  -8  -4   3      619.83      532.39     98.72 o
  -7  -4   3     2082.32     2091.21     84.12 o
  -6  -4   3    14631.83    16721.06    401.65 o
  -5  -4   3      122.07      159.34     66.42 o
  -4  -4   3    18936.86    17392.96    347.33 o
  -3  -4   3    12385.02    10912.59    243.74 o
  -2  -4   3      381.25      418.57     19.72 o
  -1  -4   3     7589.81     7197.82    200.89 o
   0  -4   3        2.50       -7.51     15.17 o
   1  -4   3     2914.14     2634.59     94.30 o
   2  -4   3        9.77       68.07     34.92 o
   3  -4   3       78.91      135.08     29.25 o
   4  -4   3     6727.45     6344.45    212.88 o
   5  -4   3     1390.32     1448.48     79.72 o
   6  -4   3      952.61     1218.99    161.06 o
   7  -4   3     5698.55     6523.31    327.33 o
   8  -4   3        6.87       17.52     53.10 o
   9  -4   3      707.34      683.68    109.06 o
 -11  -3   3     2187.60     1792.29    250.32 o
 -10  -3   3      458.60      230.29     80.10 o
  -9  -3   3      195.38      190.10     47.69 o
  -8  -3   3      285.95      454.76     59.13 o
  -7  -3   3     1265.93     1916.61     84.61 o
  -6  -3   3     2944.14     4230.09    141.43 o
  -5  -3   3        9.62       75.75     19.31 o
  -4  -3   3     8782.83     8476.67    177.57 o
  -3  -3   3     6898.10     6003.53    121.64 o
  -2  -3   3     1324.92     1231.78     33.79 o
  -1  -3   3    16377.07    14672.86    472.20 o
   0  -3   3     1515.04     1730.34     46.16 o
   1  -3   3     9297.32     8864.86    231.51 o
   2  -3   3     7621.23     7105.17    216.51 o
   3  -3   3       83.54       65.30     26.79 o
   4  -3   3      996.94      878.50    118.62 o
   5  -3   3       29.10       27.34     30.22 o
   6  -3   3     3579.44     3403.85    149.15 o
   7  -3   3     1611.25     1998.30    144.97 o
   8  -3   3      142.25      533.48     81.42 o
   9  -3   3     1467.09     1695.33    205.26 o
 -11  -2   3     3586.22     2948.77    295.38 o
 -10  -2   3       64.46      225.29    110.14 o
  -9  -2   3     3108.00     2755.11    117.38 o
  -8  -2   3     1111.74     1023.48     56.40 o
  -7  -2   3      459.77     1197.22     73.53 o
  -6  -2   3     3262.55     4257.58     94.18 o
  -5  -2   3      475.63      589.45    113.45 o
  -4  -2   3      355.28      516.57     18.43 o
  -3  -2   3        5.18       70.06     16.71 o
  -2  -2   3     1009.98     1069.90     24.16 o
  -1  -2   3     3551.52     3075.80     67.88 o
   0  -2   3     1801.89     1798.99     44.52 o
   1  -2   3    15808.95    15401.52    316.11 o
   2  -2   3    12848.75    11446.20    262.81 o
   3  -2   3     2105.82     1737.22     55.99 o
   4  -2   3    22750.99    22137.42    700.43 o
   5  -2   3     1682.18     1722.30     64.89 o
   6  -2   3      379.08     1183.69    252.01 o
   7  -2   3        1.62       71.44     31.63 o
   8  -2   3        5.24       42.55     77.60 o
   9  -2   3      600.82      514.84    157.70 o
  10  -2   3      494.80      536.21     82.61 o
 -11  -1   3     2118.72     1526.95    220.28 o
 -10  -1   3      103.20      215.28     80.10 o
  -9  -1   3     2097.50     2342.47    305.39 o
  -8  -1   3     1348.18     1527.19    687.90 o
  -7  -1   3     4633.00     5283.21    197.27 o
  -6  -1   3     9310.34    14359.10    414.10 o
  -5  -1   3      282.23      216.10     16.15 o
  -4  -1   3     5248.79     4625.41     97.78 o
  -3  -1   3      578.19      509.35     17.36 o
  -2  -1   3     9932.88    10042.10    162.25 o
  -1  -1   3    26998.06    28137.03    448.94 o
   0  -1   3     3135.25     3109.15     60.07 o
   1  -1   3     1528.35     1480.73     40.68 o
   2  -1   3    11778.22    10764.53    214.27 o
   3  -1   3      623.62      496.19     19.65 o
   4  -1   3    21387.95    19185.02    470.96 o
   5  -1   3     2440.89     2562.15    215.67 o
   6  -1   3     8883.43    10369.35    751.42 o
   7  -1   3     6126.79     8194.33    404.47 o
   8  -1   3      235.03      135.17     67.26 o
   9  -1   3      267.00      405.50     90.12 o
  10  -1   3      108.46        7.51     49.56 o
 -10   0   3      495.21      445.57    140.18 o
  -9   0   3       97.92      169.69     44.42 o
  -8   0   3      485.11      565.75    100.31 o
  -7   0   3     7682.03     7958.98    279.95 o
  -6   0   3    15139.01    18705.97    603.25 o
  -5   0   3      591.07      801.33     46.88 o
  -4   0   3     7268.13     6715.14    161.43 o
  -3   0   3     4561.33     3518.58    105.73 o
  -2   0   3     3097.01     3037.03     52.25 o
  -1   0   3    62977.12    58343.75   2413.52 o
   0   0   3       95.54      153.55     13.33 o
   1   0   3    16717.79    16664.35    266.44 o
   2   0   3       90.97      125.44     11.37 o
   3   0   3      932.28     1037.09     44.03 o
   4   0   3     7122.92     6455.68    149.01 o
   5   0   3     4247.44     4072.01    103.92 o
   6   0   3     7440.76     6979.45    494.08 o
   7   0   3    18724.12    19927.68    744.20 o
   8   0   3      696.05     1009.28     81.79 o
   9   0   3     2568.68     5249.18    665.49 o
  10   0   3       30.72       90.12     74.34 o
  11   0   3      534.18      303.10    152.70 o
 -10   1   3      127.72      210.27     90.12 o
  -9   1   3     2122.09     1599.75     98.93 o
  -8   1   3        1.56       17.52     27.02 o
  -7   1   3     1642.08     1855.00     74.38 o
  -6   1   3     5223.79     5643.90    243.48 o
  -5   1   3        4.90      301.90    152.03 o
  -4   1   3     2428.62     2355.89    114.06 o
  -3   1   3      418.87      274.54     17.44 o
  -2   1   3      475.50      449.97     29.48 o
  -1   1   3    25964.77    23596.75    457.02 o
   0   1   3      796.43      804.37     19.81 o
   1   1   3    16538.55    15872.89    431.06 o
   2   1   3    18684.31    18549.27    361.56 o
   3   1   3      697.98      732.22     22.30 o
   4   1   3      247.89      362.75    225.25 o
   5   1   3     1078.76     1422.22     35.39 o
   6   1   3       58.94      106.07     13.43 o
   7   1   3    10243.66     9314.79    424.40 o
   8   1   3      289.13      435.26     44.91 o
   9   1   3     2446.52     5781.29    788.51 o
  10   1   3       87.33       99.59    170.22 o
  11   1   3     1638.31     1673.56    120.21 o
 -10   2   3       19.56       90.12     95.12 o
  -9   2   3     5258.08     4841.80    311.55 o
  -8   2   3      149.49      438.38    136.22 o
  -7   2   3      340.85      400.87     57.91 o
  -6   2   3     1079.08     1041.99     51.87 o
  -5   2   3      551.35      556.54     42.68 o
  -4   2   3      679.85      492.05    335.97 o
  -3   2   3        9.48       33.48     13.26 o
  -2   2   3      832.61      680.90     29.04 o
  -1   2   3    36808.71    32590.06    973.40 o
   0   2   3        4.75        8.37      8.79 o
   1   2   3      259.84      275.42     18.16 o
   2   2   3    37077.43    36591.37    955.51 o
   3   2   3      705.13      769.28     19.90 o
   4   2   3    36187.29    34869.11    647.52 o
   5   2   3      228.53      267.36     14.39 o
   6   2   3     7039.31     6529.77    218.14 o
   7   2   3      303.52      937.52    105.03 o
   8   2   3        0.81      245.75    162.71 o
   9   2   3      517.51     1131.98    180.30 o
  10   2   3       18.81       -4.36     54.79 o
  11   2   3     1014.04     1391.12    252.65 o
  12   2   3     3637.04     3099.70    225.82 o
  -9   3   3     2057.82     2038.20    144.34 o
  -8   3   3      489.34      783.06    382.99 o
  -7   3   3     2053.81     2396.52     99.00 o
  -6   3   3     4786.04     6970.12    268.40 o
  -5   3   3       33.85      231.72    123.06 o
  -4   3   3     3954.49     3508.99    113.67 o
  -3   3   3      947.00      695.93     76.69 o
  -2   3   3       11.16      -12.13     16.62 o
  -1   3   3     3939.74     3816.54    109.84 o
   0   3   3      232.84      157.59     13.36 o
   1   3   3     1155.36      906.95     30.35 o
   2   3   3     4363.91     4410.84    160.81 o
   3   3   3       78.30       79.05     13.87 o
   4   3   3    61305.45    59108.84   1133.44 o
   5   3   3     3659.05     3558.34     82.04 o
   6   3   3    11558.68    12259.25   1745.11 o
   7   3   3     8054.38     9777.31    601.75 o
   8   3   3      179.03      177.25     54.98 o
   9   3   3     2307.13     2681.22    267.84 o
  10   3   3      225.45      213.62    112.64 o
  11   3   3       23.73        1.37    112.64 o
  12   3   3      652.45      749.42     98.51 o
  -9   4   3        7.64      -15.02    115.15 o
  -8   4   3        5.17       59.49     70.09 o
  -7   4   3     2102.93     2267.26    315.40 o
  -6   4   3     8741.87    11128.74    366.07 o
  -5   4   3      721.73     3001.58    640.22 o
  -4   4   3     7244.95     7373.98    310.77 o
  -3   4   3      222.95      200.80     40.60 o
  -2   4   3      905.21     1133.03     64.78 o
  -1   4   3    19945.50    17924.11    559.30 o
   0   4   3     1510.91     1247.04     40.70 o
   1   4   3       77.64       40.39     13.98 o
   2   4   3      156.00      246.26     47.42 o
   3   4   3     2407.24     2084.88    117.65 o
   4   4   3    14733.19    15116.88    602.30 o
   5   4   3     1585.50     1307.36     52.77 o
   6   4   3     4204.16     4091.99    407.77 o
   7   4   3     9912.23    11203.36    576.64 o
   8   4   3      865.55     1277.79     91.44 o
   9   4   3     5049.04     8260.97    477.75 o
  10   4   3       35.47       99.23     62.58 o
  11   4   3     2231.04     2229.01    150.17 o
  12   4   3      236.37       37.97     61.11 o
  -8   5   3       38.21      133.40     54.10 o
  -7   5   3      106.77      329.45     81.19 o
  -6   5   3     2217.27     2139.21    108.22 o
  -5   5   3      728.78      960.67    403.02 o
  -4   5   3     1475.75     2474.44   1269.12 o
  -3   5   3       73.56       22.92     33.49 o
  -2   5   3     1370.53     1159.42     67.26 o
  -1   5   3    12863.88    11418.86    417.41 o
   0   5   3      268.86      275.90     28.19 o
   1   5   3     4582.80     4640.97    179.42 o
   2   5   3     2020.28     1803.26    140.65 o
   3   5   3      523.48      487.98     72.59 o
   4   5   3     8715.76     9440.32    307.01 o
   5   5   3       64.14       46.06     24.99 o
   6   5   3      247.07      332.68     55.99 o
   7   5   3     1737.66     1745.06     56.36 o
   8   5   3      318.84      416.55     39.88 o
   9   5   3     8159.18    10218.05    501.50 o
  10   5   3      973.11     1076.09     98.51 o
  11   5   3     2815.54     2584.79    158.29 o
  12   5   3     2359.22     1939.06    143.08 o
  -7   6   3      590.88      437.33     76.05 o
  -6   6   3     1010.57      932.37     93.50 o
  -5   6   3      381.46      503.13     91.45 o
  -4   6   3        8.07       82.15    147.69 o
  -3   6   3        2.12       -9.46     46.91 o
  -2   6   3     2753.56     2730.60    135.98 o
  -1   6   3    11714.78    11263.45    506.08 o
   0   6   3       78.87       22.38     28.71 o
   1   6   3     6662.94     6460.81    261.32 o
   2   6   3     6794.15     6473.26    235.62 o
   3   6   3        7.70       36.59     21.23 o
   4   6   3    12869.81    11205.14   1214.05 o
   5   6   3     2146.99     1947.37     93.76 o
   6   6   3     5891.49     5914.31    270.64 o
   8   6   3      249.12      242.04     31.38 o
   9   6   3     1581.34     2312.54    136.88 o
  10   6   3      434.69      484.66     58.94 o
  11   6   3      658.62      854.43    640.82 o
  12   6   3     3509.24     3334.47    215.28 o
  -7   7   3     1328.22     1424.36    119.74 o
  -6   7   3     3501.98     4815.07    334.91 o
  -5   7   3       53.82      240.83     80.10 o
  -4   7   3     8015.95     8200.35    398.15 o
  -3   7   3       35.29      -36.05     45.06 o
  -2   7   3       99.78       59.36     37.04 o
  -1   7   3     4360.57     4350.75    194.85 o
   0   7   3      170.20      144.17     31.86 o
   1   7   3      568.74      604.98    125.16 o
   2   7   3     1769.99     2155.43    103.40 o
   3   7   3     2135.80     2257.89    135.17 o
   4   7   3    14916.11    14203.18    831.06 o
   5   7   3      940.47      861.10     85.11 o
   6   7   3     7870.22    10833.62   1112.82 o
   7   7   3     4148.18     7085.68   2035.86 o
   8   7   3        6.70      141.27     31.60 o
   9   7   3     3045.20     3044.78    115.63 o
  10   7   3       56.48       37.93     44.41 o
  11   7   3      316.23      951.95    272.85 o
  12   7   3      864.54      821.55     82.61 o
  -6   8   3     2803.83     3521.16    295.58 o
  -5   8   3        2.70       75.95     82.68 o
  -4   8   3     5443.22     5499.12    251.23 o
  -3   8   3       13.38       89.04     55.07 o
  -2   8   3     1984.15     2118.92    122.54 o
  -1   8   3       33.32       24.58     38.46 o
   0   8   3        0.63      -33.87     35.04 o
   1   8   3     1561.31     1814.37     90.22 o
   2   8   3      215.46      259.65     34.87 o
   3   8   3     2287.09     2383.05    170.22 o
   4   8   3     6552.03     6212.95    285.37 o
   5   8   3       42.48       10.01     65.08 o
   6   8   3     2607.72     2352.48    134.61 o
   7   8   3     5536.93     7822.87    313.37 o
   8   8   3      297.25      739.23     60.96 o
   9   8   3     7705.29     8953.56    488.03 o
  10   8   3      270.08      239.88     61.88 o
  11   8   3     2267.08     2258.78    131.87 o
  12   8   3      311.57      159.72     54.79 o
  -5   9   3       14.53       38.21     62.90 o
  -4   9   3     1369.09     1284.91    103.40 o
  -3   9   3      390.55      321.13     62.58 o
  -2   9   3     5357.44     5447.22    260.33 o
  -1   9   3     5355.19     5344.63    265.85 o
   0   9   3        1.18      -20.53     55.07 o
   1   9   3     6769.28     7315.99    322.15 o
   2   9   3     4228.13     4193.56    490.63 o
   3   9   3      773.25      734.01     66.98 o
   4   9   3      942.66      801.03     85.11 o
   5   9   3       34.11       35.04    125.16 o
   6   9   3       25.19     1156.48    375.48 o
   7   9   3      187.51      314.55     42.63 o
   8   9   3      291.28      344.18     38.99 o
   9   9   3     7740.73     8745.66    373.94 o
  10   9   3      826.59      774.53     81.19 o
  11   9   3     2773.16     2786.60    187.74 o
  12   9   3     2262.38     1810.06    150.17 o
  -4  10   3       38.65       47.34     80.50 o
  -3  10   3        4.49      -17.69     52.75 o
  -2  10   3      300.76      274.18     58.33 o
  -1  10   3     6753.47     7074.24    326.75 o
   0  10   3      103.92      155.03     51.24 o
   1  10   3     7302.07     6799.93    305.46 o
   2  10   3      109.95      158.38     58.33 o
   3  10   3      495.00      667.45     62.05 o
   4  10   3     1853.14     1762.26    150.19 o
   5  10   3       30.00       95.12     85.11 o
   6  10   3     2137.11     2192.81    200.26 o
   7  10   3      476.03     1032.14    217.78 o
   8  10   3      110.43       69.28     33.23 o
   9  10   3      797.17      975.94     77.95 o
  10  10   3      125.55      167.71     70.80 o
  11  10   3      408.31      395.12    175.22 o
  -3  11   3        3.33       17.96    167.71 o
  -2  11   3      232.73      290.29     61.88 o
  -1  11   3      171.69      182.32     92.62 o
   0  11   3      174.12      173.06     64.85 o
   1  11   3      896.29      997.36    104.39 o
   2  11   3      241.54      230.38     47.69 o
   3  11   3     6915.93     7011.73    334.19 o
   4  11   3    10412.94     9647.35    545.70 o
   5  11   3     2390.09     2032.60    165.21 o
   6  11   3     4445.24     5396.91    400.51 o
   7  11   3     2782.39     4891.26    410.53 o
   8  11   3      553.53      481.13     47.75 o
   9  11   3      799.01      887.71     69.21 o
  10  11   3       12.75       12.02     58.32 o
  11  11   3       39.17       59.79     45.52 o
  -1  12   3      851.28     1016.30    130.17 o
   0  12   3      260.46      260.67     57.69 o
   1  12   3      697.33      950.92     92.57 o
   2  12   3       58.36       81.64     45.61 o
   3  12   3      197.86      148.98     54.57 o
   4  12   3     2185.51     1697.17    170.22 o
   5  12   3      522.18      285.37     85.11 o
   6  12   3     2531.62     1897.43    220.28 o
   7  12   3      739.06     2798.58    270.35 o
   8  12   3       77.24       93.79     52.75 o
   9  12   3     2065.47     2097.98    149.93 o
  10  12   3      306.83      282.86     74.34 o
   1  13   3     3846.29     4154.21    282.20 o
   2  13   3      469.67      362.08    130.17 o
   3  13   3      873.20      866.11    120.15 o
   4  13   3       25.05        5.01     75.10 o
   5  13   3      142.11        0.00     70.09 o
   6  13   3      211.08      215.28    140.18 o
   7  13   3       39.31      395.51    115.15 o
   8  13   3      303.96      515.66    125.16 o
   9  13   3     1467.97     1494.82    111.20 o
   3  14   3     1904.88     1546.98    205.26 o
   4  14   3     1579.45     1011.29    150.19 o
   5  14   3        5.07       20.03     85.11 o
   6  14   3      847.21     1036.33    185.24 o
   7  14   3      386.37      410.53    115.15 o
  -4 -13   4     2159.12     1762.26    245.31 o
  -8 -12   4       55.67       68.26     69.45 o
  -7 -12   4      171.77       65.08     80.10 o
  -6 -12   4       12.21       -3.34     42.48 o
  -5 -12   4     1110.16     1105.17    100.60 o
  -4 -12   4     2340.90     1901.62    175.31 o
  -3 -12   4      571.69      515.06     70.97 o
  -2 -12   4     2516.22     2947.07    227.79 o
  -1 -12   4      237.60      259.98     60.26 o
   0 -12   4      838.40      631.21     73.48 o
  -9 -11   4      931.91      832.77    106.03 o
  -8 -11   4     1079.09      794.50     98.63 o
  -7 -11   4      781.18      881.13    135.17 o
  -6 -11   4     1379.18     1161.45     85.34 o
  -5 -11   4      252.62      573.17    172.86 o
  -4 -11   4        1.60       52.00    122.66 o
  -3 -11   4      447.26     1196.29    105.86 o
  -2 -11   4     2439.56     2448.86    170.36 o
  -1 -11   4        6.06       -2.11     47.40 o
   0 -11   4     2154.35     1859.60    118.23 o
   1 -11   4     2196.63     2305.27    130.67 o
   2 -11   4        4.83      -60.32     70.97 o
 -10 -10   4      761.75      590.23     83.14 o
  -9 -10   4     1175.80     1251.37    247.82 o
  -8 -10   4      860.82      776.82    142.68 o
  -7 -10   4     4032.28     3840.30    180.82 o
  -6 -10   4      155.88       62.92     33.92 o
  -5 -10   4      660.09     1416.44    284.40 o
  -4 -10   4       99.73       84.24     45.06 o
  -3 -10   4      980.46     4372.64    485.13 o
  -2 -10   4       56.09       95.46     76.80 o
  -1 -10   4      159.99      130.23     45.53 o
   0 -10   4      823.48      934.40     75.04 o
   1 -10   4     1535.12     1514.93    104.55 o
   2 -10   4      120.56      210.18     55.03 o
   3 -10   4     1113.42      993.51     83.72 o
 -10  -9   4      235.01      211.77     69.75 o
  -9  -9   4      777.11      586.35     72.09 o
  -8  -9   4     1076.93     1099.18     96.92 o
  -7  -9   4     3813.39     4014.88    167.93 o
  -6  -9   4      115.24       97.70     30.46 o
  -5  -9   4     7735.42     7226.93    275.78 o
  -4  -9   4     4144.80     4929.88    350.13 o
  -3  -9   4     3786.60     5505.24    307.44 o
  -2  -9   4     4017.56     3876.52    207.07 o
  -1  -9   4      264.41      260.17     46.14 o
   0  -9   4       55.74       69.68     39.64 o
   1  -9   4       43.55        9.98     52.64 o
   2  -9   4       43.93       61.58     57.47 o
   3  -9   4      192.06      281.06    101.65 o
   4  -9   4      136.68      159.09     50.67 o
 -10  -8   4     1896.73     1886.53    144.63 o
  -9  -8   4      318.72      247.82     77.88 o
  -8  -8   4       11.36       27.34     68.42 o
  -7  -8   4      520.76      567.69     61.27 o
  -6  -8   4     1184.75     1257.30     69.17 o
  -5  -8   4     1432.42     1829.76    130.42 o
  -4  -8   4     3436.03     3785.16    137.99 o
  -3  -8   4     2995.60     3046.17    148.93 o
  -2  -8   4    14781.17    14619.13    663.35 o
  -1  -8   4      200.35      204.75     41.67 o
   0  -8   4     2403.87     2692.60    118.99 o
   1  -8   4     2190.32     2620.44    106.42 o
   2  -8   4      914.84      925.81     65.68 o
   3  -8   4      463.65      483.61     59.42 o
   4  -8   4       73.07       45.25     54.49 o
   5  -8   4       30.41       12.77     51.35 o
 -11  -7   4        3.43        9.50     61.15 o
 -10  -7   4     3581.91     3326.06    226.56 o
  -9  -7   4      561.80      725.13     75.56 o
  -8  -7   4     1686.95     1469.15     97.30 o
  -7  -7   4     2934.59     2499.18    139.02 o
  -6  -7   4     1591.90     1480.18     70.33 o
  -5  -7   4     2152.50     4332.74    501.23 o
  -4  -7   4     1429.09     1298.10     58.51 o
  -3  -7   4     3386.00     4160.83    178.58 o
  -2  -7   4    10347.78     9812.71    403.94 o
  -1  -7   4       32.62       79.65     28.15 o
   0  -7   4     2461.53     2554.99    206.10 o
   1  -7   4     5669.25     5032.30    265.30 o
   2  -7   4        7.68       15.42     35.56 o
   3  -7   4     4435.08     4689.11    186.33 o
   4  -7   4      204.86      150.68     63.61 o
   5  -7   4     1069.48     1088.06     77.34 o
   6  -7   4      477.93      471.45     87.66 o
 -11  -6   4       45.35       98.72     62.58 o
 -10  -6   4      540.57      778.74    262.84 o
  -9  -6   4      801.13      818.79     86.24 o
  -8  -6   4     1526.25     1377.63    102.48 o
  -7  -6   4    11954.14    11207.21    374.02 o
  -6  -6   4        9.13       -1.88     24.71 o
  -5  -6   4     9446.14    10634.47    474.47 o
  -4  -6   4       83.94     1842.25    156.08 o
  -3  -6   4      808.02     5443.78    569.70 o
  -2  -6   4       67.07      239.84     41.96 o
  -1  -6   4      595.18      693.18     44.54 o
   0  -6   4       22.79       13.12     28.51 o
   1  -6   4     1902.34     1894.35     89.23 o
   2  -6   4      571.24      559.43     49.86 o
   3  -6   4     2640.36     2982.16    113.91 o
   4  -6   4      773.38      652.36     55.82 o
   5  -6   4     2679.27     2858.31    138.56 o
   6  -6   4     5663.33     5193.40    229.19 o
   7  -6   4      700.30      530.51    132.67 o
 -11  -5   4       32.99       18.60     60.08 o
 -10  -5   4      794.43      863.09     81.79 o
  -9  -5   4        6.19      -13.49     63.43 o
  -8  -5   4      860.75     1022.13     79.12 o
  -7  -5   4     9709.31     9982.05    292.45 o
  -6  -5   4      293.49      210.95     52.55 o
  -5  -5   4    18610.60    17473.03    401.34 o
  -4  -5   4     7113.04    10227.94    369.98 o
  -3  -5   4     8154.43    12099.98   1328.75 o
  -2  -5   4    14638.00    12901.23   3673.47 o
  -1  -5   4      942.92      952.17     66.93 o
   0  -5   4     1142.82     1196.58     52.94 o
   1  -5   4      379.54      452.23     77.49 o
   2  -5   4      364.22      380.90     37.35 o
   3  -5   4     2291.50     2462.84    101.74 o
   4  -5   4      158.93      216.50     68.73 o
   5  -5   4      156.28      203.02     43.01 o
   6  -5   4     5833.56     5783.18    235.22 o
   7  -5   4      185.14      187.32     60.26 o
   8  -5   4     2649.75     2045.74    365.47 o
 -11  -4   4        7.92       94.34     56.31 o
 -10  -4   4     1149.20      998.19     93.36 o
  -9  -4   4      236.67      340.48     80.10 o
  -8  -4   4      592.65      541.31     62.55 o
  -7  -4   4      143.05      168.63     83.10 o
  -6  -4   4      358.79      403.53     50.26 o
  -5  -4   4     4069.25     4078.03    166.01 o
  -4  -4   4     5342.67     5294.73    161.20 o
  -3  -4   4     1751.02     3375.70    268.09 o
  -2  -4   4    25954.07    24921.91   1887.46 o
  -1  -4   4       10.32       32.41     15.80 o
   0  -4   4    12409.59    11502.89    291.75 o
   1  -4   4     2711.15     2737.72    118.19 o
   2  -4   4      213.25      348.43     70.32 o
   3  -4   4      874.59      748.57     98.56 o
   4  -4   4      108.45      107.87     37.51 o
   5  -4   4        5.60      -32.75     32.75 o
   6  -4   4       19.53       16.28     35.05 o
   7  -4   4      561.26      471.63     57.46 o
   8  -4   4     2591.87     2604.59    189.37 o
   9  -4   4       95.44       71.58     64.85 o
 -11  -3   4        2.74      -85.11     85.11 o
 -10  -3   4     2121.87     2227.85    245.31 o
  -9  -3   4      340.20      308.87     80.10 o
  -8  -3   4     1836.86     1676.75     78.53 o
  -7  -3   4     6042.68     5229.09    132.50 o
  -6  -3   4      120.66       90.87     12.89 o
  -5  -3   4     2377.07     3151.66    597.00 o
  -4  -3   4        1.17      229.47     26.25 o
  -3  -3   4       45.33      447.10     80.23 o
  -2  -3   4    11953.73    11279.99    248.03 o
  -1  -3   4        1.58        6.73      7.94 o
   0  -3   4     4899.54     4507.39    113.07 o
   1  -3   4     5646.92     5411.01    240.18 o
   2  -3   4     1690.58     1529.95     57.09 o
   3  -3   4     7917.38     8044.78    218.47 o
   4  -3   4       44.08       35.21     25.29 o
   5  -3   4      138.78      207.90     33.22 o
   6  -3   4      615.41      716.24     57.58 o
   7  -3   4     2674.18     2539.64    112.80 o
   8  -3   4      325.86      686.83    161.94 o
   9  -3   4       31.45       75.10     54.79 o
 -11  -2   4       22.37      -70.09     90.12 o
 -10  -2   4      770.43      715.90     66.98 o
  -9  -2   4       11.59        6.75     37.90 o
  -8  -2   4     2529.96     2403.93    107.13 o
  -7  -2   4    12816.05    11820.25    285.26 o
  -6  -2   4      275.83      316.81     22.39 o
  -5  -2   4    16216.61    16847.45   1682.93 o
  -4  -2   4     4289.14     7393.73    166.71 o
  -3  -2   4     2132.88     3840.32    919.33 o
  -2  -2   4     1862.86     2016.43    146.52 o
  -1  -2   4      362.01      394.54     19.78 o
   0  -2   4      265.57      402.35     16.29 o
   1  -2   4     4877.00     4677.10    106.80 o
   2  -2   4     1857.99     1853.38     56.53 o
   3  -2   4     9243.39     8860.35    205.04 o
   4  -2   4      116.76      146.01     35.17 o
   5  -2   4     4711.86     4795.75    170.99 o
   6  -2   4     1684.57     1627.23     81.66 o
   7  -2   4     1131.24     1024.88     67.48 o
   8  -2   4     1594.50     1583.79    104.74 o
   9  -2   4       12.97      106.09     74.09 o
  10  -2   4      141.33     1649.74    144.63 o
 -10  -1   4      142.50      220.28     90.12 o
  -9  -1   4      383.80      328.14    145.19 o
  -8  -1   4     1085.29     1129.44     72.69 o
  -7  -1   4     7280.80     7402.79    200.73 o
  -6  -1   4       44.36       61.79     21.01 o
  -5  -1   4     7015.67     6993.99    261.21 o
  -4  -1   4     6863.05     8368.24    159.31 o
  -3  -1   4     6023.87     7362.91    523.79 o
  -2  -1   4    18706.35    18368.05    371.17 o
  -1  -1   4     1126.89     1213.79     24.78 o
   0  -1   4     3293.54     2931.29     53.20 o
   1  -1   4      862.57      848.08     26.12 o
   2  -1   4     3182.85     3334.60     79.31 o
   3  -1   4     1449.07     1294.32     51.12 o
   4  -1   4      134.85      248.70     23.44 o
   5  -1   4     6262.47     6487.57    184.88 o
   6  -1   4     2788.99     2687.95    229.99 o
   7  -1   4      639.40      541.99    110.62 o
   8  -1   4     2224.87     2079.63     98.49 o
   9  -1   4        3.64      267.52    107.64 o
  10  -1   4     1337.49     2026.50    177.73 o
 -10   0   4      453.14      330.42    140.18 o
  -9   0   4      114.64      106.17     58.94 o
  -8   0   4      113.89       87.49     44.22 o
  -7   0   4      306.42      340.51    672.59 o
  -6   0   4      485.51      422.32     34.26 o
  -5   0   4     2328.88     2886.72    387.19 o
  -4   0   4      523.26      445.98     29.66 o
  -3   0   4     8588.34     8531.21    176.26 o
  -2   0   4    20754.32    18339.79    304.30 o
  -1   0   4       63.81       82.05      8.17 o
   0   0   4   171137.47   164524.72   2832.10 o
   1   0   4      488.12      429.11     18.12 o
   2   0   4       10.65        1.11      6.22 o
   3   0   4       68.68       53.11      8.06 o
   4   0   4      511.61      600.19     47.00 o
   5   0   4      733.41      860.13     63.31 o
   6   0   4      817.09      589.66     30.37 o
   7   0   4     2921.71     2906.65    102.21 o
   8   0   4     5013.22     4871.07    287.89 o
   9   0   4       55.72      354.05     95.12 o
  10   0   4     1723.44     1425.58    210.27 o
  11   0   4     1708.93     2122.88    153.23 o
 -10   1   4     1431.27     1191.53    200.26 o
  -9   1   4      104.52       71.13     51.24 o
  -8   1   4     2855.09     2566.29    155.29 o
  -7   1   4     2102.33     1793.09    220.48 o
  -6   1   4      301.05      405.14     82.51 o
  -5   1   4      226.31      355.39   2143.99 o
  -3   1   4     1247.61     1339.05     47.22 o
  -2   1   4    14179.86    13278.65    294.77 o
  -1   1   4     1643.00     1367.80     29.93 o
   0   1   4      421.58      978.18     32.26 o
   1   1   4     4982.30     4646.83     98.74 o
   2   1   4     6854.71     6696.84    127.98 o
   3   1   4     3259.04     3101.18     66.98 o
   4   1   4       26.26       22.99      7.90 o
   5   1   4      861.90      575.31     27.68 o
   6   1   4      794.53      944.10     49.93 o
   7   1   4      287.12      274.57     37.13 o
   8   1   4     1423.22     1999.34    681.63 o
   9   1   4      315.06      704.98    118.26 o
  10   1   4      582.63     1913.85    127.44 o
  11   1   4     1629.15     1439.94    131.87 o
  -9   2   4      129.47      125.16     95.12 o
  -8   2   4     5729.57     4945.34    210.99 o
  -7   2   4     3584.64     3000.76    189.26 o
  -6   2   4       75.69      177.17     66.80 o
  -5   2   4     4874.10     8226.87    733.18 o
  -4   2   4     7124.01    10149.37    309.68 o
  -3   2   4     5332.12     5309.47    270.26 o
  -2   2   4      440.14      373.38    143.31 o
  -1   2   4      538.48      498.15     18.71 o
   0   2   4     2582.63     2411.75     57.94 o
   1   2   4      627.59      531.04     21.63 o
   2   2   4    13557.06    13220.74    288.86 o
   3   2   4    12139.23    11285.34    201.03 o
   4   2   4        9.55       13.89      9.06 o
   5   2   4    22072.85    21379.43    479.07 o
   6   2   4     5248.64     5201.44    122.13 o
   7   2   4     1116.28     1014.58     46.73 o
   8   2   4      797.07      625.71    108.54 o
   9   2   4       19.19       25.59     45.38 o
  11   2   4       18.76      425.94     95.39 o
  -9   3   4       22.28       15.02     85.11 o
  -8   3   4     1212.02     1216.17     79.12 o
  -7   3   4     1127.65     1035.69     68.97 o
  -6   3   4      327.29      416.24     60.79 o
  -5   3   4     6139.68     6448.24    235.02 o
  -4   3   4     3567.38     3372.67    129.01 o
  -3   3   4    16992.00    19726.70    641.79 o
  -2   3   4    16416.72    15797.73    987.81 o
  -1   3   4      168.94      178.88     15.79 o
   0   3   4      334.53      184.41     13.98 o
   1   3   4      689.78      802.90     39.02 o
   2   3   4       10.11        7.56      4.86 o
   3   3   4     6647.96     6140.76    148.45 o
   4   3   4      633.27      431.59     20.13 o
   5   3   4    11729.54    11775.93    274.52 o
   6   3   4     2928.24     2750.31     92.47 o
   7   3   4     4854.55     4589.51    117.04 o
   8   3   4     3420.97     3047.20    186.04 o
   9   3   4        6.27      246.73     68.96 o
  10   3   4     3731.65     5883.76    312.92 o
  11   3   4     1002.15     1809.42    170.22 o
  12   3   4       20.09      442.48    135.17 o
  -8   4   4      142.62       16.45     80.10 o
  -7   4   4      810.36      657.18     60.56 o
  -6   4   4       60.96       16.34     33.35 o
  -5   4   4     1607.95     1668.54    110.07 o
  -4   4   4      143.48      732.67     47.15 o
  -3   4   4    11537.53    11073.20    394.13 o
  -2   4   4    19940.41    22487.40   1844.74 o
  -1   4   4     1408.92     1170.37     43.36 o
   0   4   4     7519.36     5686.28    182.82 o
   1   4   4     2412.89     1996.50     93.22 o
   2   4   4     1975.59     1635.54    135.34 o
   3   4   4     6626.82     7069.17    200.54 o
   4   4   4       81.72       48.40     22.39 o
   5   4   4      561.04      708.30     38.38 o
   6   4   4        3.45        2.88     15.63 o
   7   4   4     2308.65     2302.69    159.24 o
   8   4   4     8318.34     7402.63    432.63 o
   9   4   4     1804.92     1636.50     79.59 o
  10   4   4     5433.92     5506.64    253.71 o
  11   4   4     2002.65     2324.73    190.24 o
  12   4   4      125.25      445.57     80.50 o
  -8   5   4     2501.80     2102.69    245.31 o
  -7   5   4      966.60      733.70     60.58 o
  -6   5   4      727.68      530.20     80.13 o
  -5   5   4      184.94     3214.76    500.48 o
  -4   5   4      642.53     2118.72    225.29 o
  -3   5   4     2048.03     3688.55    312.56 o
  -2   5   4     1021.07      934.53    105.13 o
  -1   5   4     1156.86     1030.24     59.87 o
   0   5   4     5207.12     4371.15    182.47 o
   1   5   4     2055.27     1896.91     74.22 o
   2   5   4     3257.99     2905.79    101.12 o
   3   5   4    25421.03    25594.41   1559.50 o
   4   5   4       29.89      105.24     27.54 o
   5   5   4     6264.74     6057.04    193.60 o
   6   5   4     4503.86     4499.71    128.05 o
   7   5   4      164.65      171.29     21.68 o
   8   5   4      448.96      416.07     35.56 o
   9   5   4       35.74      698.98    126.99 o
  10   5   4     2918.41     4744.14    350.45 o
  11   5   4     1248.91     1109.16     90.22 o
  12   5   4      504.12      698.99     91.84 o
  -7   6   4     1578.93     1280.47    155.20 o
  -6   6   4      189.41      142.67     47.75 o
  -5   6   4     4313.12     3984.55    153.98 o
  -4   6   4     2365.03     3699.11    233.32 o
  -3   6   4      564.49     1964.59    585.75 o
  -2   6   4      607.58      515.90    187.74 o
  -1   6   4      156.64      286.60     62.58 o
   0   6   4     1660.78     1676.50     86.68 o
   1   6   4      500.93      451.34     77.70 o
   2   6   4     3552.59     3388.94    226.66 o
   3   6   4     7357.65     6915.31    405.52 o
   4   6   4     2983.67     2703.84    240.31 o
   5   6   4    12823.85    12750.32    428.05 o
   6   6   4    10599.26    10349.27    295.16 o
   7   6   4     4321.69     4364.02    133.71 o
   8   6   4       73.10       53.56     32.68 o
   9   6   4      623.80      552.97    102.02 o
  11   6   4      168.03      573.84     75.80 o
  12   6   4       72.20       98.88     61.11 o
  -6   7   4        3.04       24.70     51.70 o
  -5   7   4     3390.27     3388.72    165.20 o
  -4   7   4      121.63      128.41     65.42 o
  -3   7   4     4216.16     5773.33    578.24 o
  -2   7   4     1737.42     4330.92   1654.62 o
  -1   7   4       34.10       62.70     34.11 o
   0   7   4      191.97       81.10     40.05 o
   1   7   4     3820.27     3421.62    143.34 o
   2   7   4       34.36        3.93     22.53 o
   3   7   4       21.75       36.71     22.39 o
   4   7   4       67.03      105.13     45.06 o
   5   7   4     9601.81    10443.37    610.78 o
   6   7   4     8228.14     8114.10    357.96 o
   7   7   4     5095.05     4856.29    142.63 o
   8   7   4     6787.25     6584.38    235.63 o
   9   7   4       28.12       16.92     30.21 o
  10   7   4     5639.94     6427.02    325.84 o
  11   7   4      819.56     1267.80    126.29 o
  12   7   4      285.15      394.08     77.60 o
  -6   8   4        2.57      -13.40     62.05 o
  -5   8   4     1024.08     1169.22    122.67 o
  -4   8   4        1.44        2.20     44.14 o
  -3   8   4     8199.67     8810.47    330.74 o
  -2   8   4     1852.23     2388.33    700.90 o
  -1   8   4       28.59      -34.87     34.87 o
   0   8   4      817.98      840.24    135.17 o
   1   8   4     5810.42     5697.25    518.16 o
   2   8   4     4219.84     4365.02    250.32 o
   3   8   4     5075.39     4966.36    250.32 o
   4   8   4      251.25      220.28     80.10 o
   5   8   4      460.26      505.65     80.10 o
   6   8   4      150.43      122.06     37.04 o
   7   8   4     1410.22     1437.52     64.26 o
   8   8   4     3938.76     4040.37    182.41 o
   9   8   4     1550.44     1446.53     94.33 o
  10   8   4     6339.36     6304.34    274.26 o
  11   8   4     1032.12     1485.74    197.75 o
  12   8   4     1162.98     1190.66    112.64 o
  -5   9   4       16.48      116.23     64.85 o
  -4   9   4       16.06     1029.69     92.57 o
  -3   9   4     1586.18     1638.40    152.70 o
  -2   9   4     1181.75     1401.40     98.37 o
  -1   9   4      177.78      226.08     55.33 o
   0   9   4      759.38      745.15     70.54 o
   1   9   4     2015.03     1883.77    123.75 o
   2   9   4     3108.54     3464.53    164.57 o
   3   9   4    10990.70    11340.63    423.98 o
   4   9   4      451.30      600.77    105.13 o
   5   9   4     2945.42     3068.93    240.31 o
   6   9   4     3530.73     3469.44    240.31 o
   7   9   4       51.82      293.30    160.21 o
   8   9   4      580.48      637.11    186.75 o
   9   9   4     1047.09     1104.49     79.52 o
  10   9   4     2361.74     2873.86    190.28 o
  11   9   4     1075.75      941.02     80.50 o
  12   9   4     1164.65     1000.56    113.12 o
  -4  10   4        0.13      809.64    127.66 o
  -3  10   4      199.30      393.58     68.44 o
  -2  10   4      544.40      595.96    101.02 o
  -1  10   4        4.27       -7.01     43.30 o
   0  10   4      515.68      411.84     75.10 o
   1  10   4        5.84      -15.02     40.30 o
   2  10   4     4858.81     4756.77    221.20 o
   3  10   4     1903.13     2128.74    160.21 o
   4  10   4      514.70      480.62     85.11 o
   5  10   4     1737.75     1887.42    165.21 o
   6  10   4     6666.50     6493.31    405.52 o
   7  10   4     3882.77     3868.71    418.04 o
   8  10   4     1167.73     1355.71    102.18 o
   9  10   4      759.50      568.00     56.88 o
  10  10   4      150.59      748.55    100.85 o
  11  10   4        1.37      566.76     86.61 o
  -2  11   4     1196.29     1432.05    205.26 o
  -1  11   4      243.48      213.89     62.58 o
   0  11   4      404.68      400.89    122.66 o
   1  11   4      727.36      669.92     78.19 o
   2  11   4      455.40      429.33    120.15 o
   3  11   4      961.71     1009.95     74.58 o
   4  11   4       30.02       25.03     60.08 o
   5  11   4     3166.19     3484.46    255.33 o
   6  11   4     2165.73     2117.71    160.21 o
   7  11   4     4192.59     4305.51    330.42 o
   8  11   4     6023.82     5624.81    370.47 o
   9  11   4      120.46      128.74     36.97 o
  10  11   4     1911.79     2100.93    186.03 o
  11  11   4      716.82     1294.77    362.96 o
  -1  12   4      342.31      377.83     70.97 o
   0  12   4      964.25     1061.42     99.09 o
   1  12   4      104.50      168.36     56.03 o
   2  12   4      611.88      753.13     72.51 o
   3  12   4      976.54      880.06     78.19 o
   4  12   4       80.68      140.18     70.09 o
   5  12   4       11.54       25.03     85.11 o
   6  12   4       57.79      -90.12     90.12 o
   7  12   4      794.50      921.18    150.19 o
   8  12   4     1601.89     1814.49    285.37 o
   9  12   4      202.36      209.10     95.12 o
  10  12   4     2478.62     2571.35    388.00 o
   1  13   4      363.22      285.66     80.50 o
   2  13   4     3190.33     2929.51    209.24 o
   3  13   4     2818.66     3008.85    305.39 o
   4  13   4       32.87     -100.13    105.13 o
   5  13   4      780.11      735.94    135.17 o
   6  13   4      417.21      200.26    105.13 o
   7  13   4        0.50      -10.01     75.10 o
   8  13   4       64.25      123.53     71.23 o
   9  13   4      447.34      450.68     68.96 o
   4  14   4       55.19      210.27    100.13 o
   5  14   4     1422.19     1622.08    195.25 o
   6  14   4      821.85      931.19    150.19 o
   7  14   4      863.76      730.94    115.15 o
  -7 -12   5      108.57        0.00     85.11 o
  -6 -12   5      451.88      590.76     79.12 o
  -5 -12   5       56.99       58.03     43.16 o
  -4 -12   5        0.33      -18.58     44.61 o
  -3 -12   5     1274.34     1586.15    335.43 o
  -2 -12   5        0.09       52.07     66.65 o
  -1 -12   5     1466.18     1698.37    141.60 o
  -8 -11   5     2976.40     2755.26    292.87 o
  -7 -11   5      114.68      110.14     80.10 o
  -6 -11   5      989.96     1084.05     97.62 o
  -5 -11   5      184.30      209.16     57.56 o
  -4 -11   5       15.82       73.47     48.00 o
  -3 -11   5      327.83      419.62     82.68 o
  -2 -11   5      238.08      282.61     61.88 o
  -1 -11   5       21.96     1101.58     86.75 o
   0 -11   5      225.69      197.46     52.23 o
   1 -11   5      189.77      169.87     79.14 o
  -9 -10   5      233.45      253.62     73.13 o
  -8 -10   5     1621.97     1622.28    123.85 o
  -7 -10   5       44.17       64.55     49.18 o
  -6 -10   5     1850.80     1987.01    202.84 o
  -5 -10   5      988.96     1028.97     70.25 o
  -4 -10   5       44.06       74.18     54.06 o
  -3 -10   5      642.31      544.04     70.09 o
  -2 -10   5      578.25      643.71     69.45 o
  -1 -10   5     2823.04     4123.24    167.08 o
   0 -10   5      395.42      372.54     58.13 o
   1 -10   5        1.20       -7.22     44.84 o
   2 -10   5     1264.27      981.18     80.52 o
   3 -10   5      218.55      334.64     60.94 o
 -10  -9   5        0.50       57.27     70.97 o
  -9  -9   5      233.95      222.18    140.18 o
  -8  -9   5      455.60      272.85     74.34 o
  -7  -9   5      299.65      274.45     48.58 o
  -6  -9   5      889.05      947.93     84.19 o
  -5  -9   5      182.94      190.54     63.79 o
  -4  -9   5     1748.13     1661.15    101.68 o
  -3  -9   5     6157.94     7056.20    495.63 o
  -2  -9   5       56.46      323.75     75.56 o
  -1  -9   5     5411.31     5047.66    204.03 o
   0  -9   5     1596.84     1454.03     87.60 o
   1  -9   5       14.71       31.13     45.10 o
   2  -9   5     1314.38     1375.85     96.91 o
   3  -9   5      147.30       43.48     51.11 o
   4  -9   5      285.11      305.81     60.02 o
 -10  -8   5        4.22       25.80     63.68 o
  -9  -8   5     1990.47     2108.90    137.93 o
  -8  -8   5      292.76      448.41    115.15 o
  -7  -8   5        0.10        4.94     38.84 o
  -6  -8   5       39.06       60.62     49.43 o
  -5  -8   5      476.75      541.89     49.28 o
  -4  -8   5     1028.58     1148.69    150.52 o
  -3  -8   5     3032.12     4973.95    739.22 o
  -2  -8   5       13.98      156.49     54.79 o
  -1  -8   5     5136.75     4579.59    173.77 o
   0  -8   5     1521.10     1475.61    215.07 o
   1  -8   5      140.17      147.69     72.59 o
   2  -8   5     4132.86     4181.79    180.13 o
   3  -8   5      339.89      414.74     58.82 o
   4  -8   5     4762.15     4749.81    244.25 o
   5  -8   5      105.79      132.38     63.06 o
 -10  -7   5      151.42      127.05     65.42 o
  -9  -7   5     3151.95     3238.48    214.15 o
  -8  -7   5     1906.38     2009.35    138.19 o
  -7  -7   5       36.68      -20.19     30.74 o
  -6  -7   5     2675.48     2820.10    113.45 o
  -5  -7   5      479.27      461.61     36.05 o
  -4  -7   5      217.52      123.58     30.31 o
  -3  -7   5      151.23      584.73    185.68 o
  -2  -7   5      157.18      442.63     69.45 o
   0  -7   5       44.91       90.79     36.74 o
   1  -7   5      728.70      808.07     83.08 o
   2  -7   5     6824.70     6209.89    221.75 o
   3  -7   5       65.29       77.16     43.17 o
   4  -7   5     9209.28     9011.53    343.72 o
   5  -7   5     1724.35     1870.42    135.24 o
   6  -7   5      283.92      207.07     52.81 o
 -10  -6   5      270.24      219.37     57.69 o
  -9  -6   5      241.93      172.36     60.08 o
  -8  -6   5     1566.51     1644.32    280.36 o
  -7  -6   5       52.45       29.82     24.15 o
  -6  -6   5     3761.43     3865.06    133.73 o
  -5  -6   5       28.96       47.04     21.31 o
  -4  -6   5     6379.95     6659.30    665.35 o
  -3  -6   5     2167.91     1960.71    201.41 o
  -2  -6   5      851.14     1001.84     46.81 o
  -1  -6   5     1629.45     2125.57    142.68 o
   0  -6   5     1854.36     1985.52    111.40 o
   1  -6   5      141.18      444.01    603.80 o
   2  -6   5     2993.10     2951.73    155.28 o
   3  -6   5      370.11      340.27     43.16 o
   4  -6   5      824.67      705.61     55.67 o
   5  -6   5     1521.32     1562.11     89.51 o
   6  -6   5      223.95      127.58     45.20 o
   7  -6   5     3309.83     3066.28    200.31 o
 -11  -5   5     1313.06     1104.88    150.19 o
 -10  -5   5        0.76        8.39     55.34 o
  -9  -5   5      250.25      268.97     67.59 o
  -8  -5   5      166.97      141.47     90.12 o
  -7  -5   5       21.41       45.58     42.60 o
  -6  -5   5     3589.63     3528.93    120.04 o
  -5  -5   5     1613.61     1728.07     67.67 o
  -4  -5   5    10982.82    10898.90    419.12 o
  -3  -5   5     7401.89     8314.33   1790.29 o
  -2  -5   5      129.12      415.93     79.49 o
  -1  -5   5    16310.27    15594.43    765.98 o
   0  -5   5     3147.81     3532.29    250.82 o
   1  -5   5     2310.76     2397.09    298.35 o
   2  -5   5      756.19      925.49     75.69 o
   3  -5   5      387.93      312.82     47.77 o
   4  -5   5       36.83      152.55     78.51 o
   5  -5   5      434.66      414.30     85.85 o
   6  -5   5       54.63       50.67     57.23 o
   7  -5   5     3833.11     3975.89    184.66 o
   8  -5   5      344.82      271.13     70.54 o
 -11  -4   5     1477.67     1244.35    177.73 o
 -10  -4   5      105.46       53.69     51.24 o
  -9  -4   5     3929.12     4130.57    189.37 o
  -8  -4   5     1345.46     1471.23    100.84 o
  -7  -4   5      234.43      337.66     38.76 o
  -6  -4   5       75.36      110.18     20.23 o
  -5  -4   5      214.69      209.54     18.60 o
  -4  -4   5       35.39       84.76     80.14 o
  -3  -4   5     3806.01     4612.05   2196.41 o
  -2  -4   5        3.18     2145.45    221.05 o
  -1  -4   5    13396.53    17464.63    630.18 o
   0  -4   5     2052.07     2053.15    126.46 o
   1  -4   5    12647.52    12419.83    526.78 o
   2  -4   5    11029.29    11395.92    512.33 o
   3  -4   5       56.87      109.83     20.96 o
   4  -4   5     2930.76     3115.65    137.25 o
   5  -4   5     5158.29     4942.29    191.68 o
   6  -4   5      539.17      559.68     47.96 o
   7  -4   5      444.68      419.14    110.59 o
   8  -4   5      276.19      216.29     44.84 o
   9  -4   5      116.36      133.63     90.12 o
 -10  -3   5      156.18      306.02     61.88 o
  -9  -3   5     4881.40     4404.85    202.05 o
  -8  -3   5     4890.33     4920.89    178.37 o
  -7  -3   5      291.61      366.76     34.69 o
  -6  -3   5     7511.58     6908.56    174.97 o
  -5  -3   5       25.95       33.57     12.53 o
  -4  -3   5     4485.61     4186.39    104.64 o
  -3  -3   5       79.85      176.44    129.49 o
  -2  -3   5      808.81     1516.00    109.55 o
  -1  -3   5     7598.27     9220.51    263.75 o
   0  -3   5       24.54       69.82     24.50 o
   1  -3   5     1996.11     1606.04     66.39 o
   2  -3   5    17544.50    16626.07    456.69 o
   3  -3   5       37.96       32.88     16.84 o
   4  -3   5     6321.39     6145.61    186.43 o
   5  -3   5     3148.26     3099.21    145.03 o
   6  -3   5       31.23      -32.75     32.75 o
   7  -3   5     2278.12     2297.65    115.71 o
   8  -3   5        0.06      -15.90     38.16 o
   9  -3   5      569.93      742.44    120.15 o
 -10  -2   5      113.06      108.71     48.06 o
  -9  -2   5      703.59      589.81    230.29 o
  -8  -2   5     2136.79     2286.24    114.06 o
  -7  -2   5      353.09      435.75     34.07 o
  -6  -2   5     8664.68     8550.95    202.25 o
  -5  -2   5     2283.09     2539.11     79.24 o
  -4  -2   5    12950.43    12750.75    328.37 o
  -3  -2   5    14801.08    14691.24    336.11 o
  -2  -2   5     1933.12     1936.49     50.17 o
  -1  -2   5      293.71     1601.81     48.22 o
   0  -2   5      467.94      405.02     21.64 o
   1  -2   5        2.89       23.06     30.42 o
   2  -2   5     3160.36     3216.69    108.88 o
   3  -2   5      180.50      133.47     20.46 o
   4  -2   5     3874.61     3802.34    132.23 o
   5  -2   5     2232.51     2346.80     95.30 o
   6  -2   5     2249.88     2013.68     92.60 o
   7  -2   5     4491.74     4511.44    173.59 o
   8  -2   5      777.31      726.89     59.81 o
   9  -2   5     4058.24     3623.31    214.15 o
  10  -2   5     2822.11     2368.64    307.89 o
 -10  -1   5       51.33       60.08     53.73 o
  -9  -1   5      412.61      390.92    142.68 o
  -8  -1   5      301.18      315.21     54.79 o
  -7  -1   5     2266.17     2322.68     82.76 o
  -6  -1   5      326.57      326.28     23.98 o
  -5  -1   5      332.23      348.73     28.73 o
  -4  -1   5    10642.28    10356.08    204.40 o
  -3  -1   5    10811.93    12747.70   1169.51 o
  -2  -1   5      454.82      456.34     47.69 o
  -1  -1   5    56099.45    54507.46    844.73 o
   0  -1   5     1589.76     1383.36     40.38 o
   1  -1   5     2145.07     1838.52     52.47 o
   2  -1   5       62.83       52.06      9.89 o
   3  -1   5     1595.06     1733.40     48.18 o
   4  -1   5       75.60      138.62     38.13 o
   5  -1   5      374.50      468.79     37.33 o
   6  -1   5     1365.41     1244.57     58.69 o
   7  -1   5     2113.19     2168.00    107.99 o
   8  -1   5     1555.20     1341.84     95.55 o
   9  -1   5     3136.85     2879.27    180.11 o
  10  -1   5     2929.77     2640.71    175.21 o
 -10   0   5       33.19       30.04     85.11 o
  -9   0   5     3328.41     3307.23    199.68 o
  -8   0   5     5672.59     5892.85    270.52 o
  -7   0   5     1040.28     1208.96    125.16 o
  -6   0   5      782.96      848.49     44.47 o
  -5   0   5     3040.88     3118.95    143.08 o
  -4   0   5      924.98      895.38     32.34 o
  -3   0   5     1794.45     1681.71   1653.11 o
  -2   0   5        0.25       75.83     46.27 o
  -1   0   5    41515.76    59303.77   1001.62 o
   0   0   5     7685.32     7378.59    125.97 o
   1   0   5    12387.29    10631.15    180.05 o
   2   0   5      224.40      164.96     15.37 o
   3   0   5      150.81      162.86     10.24 o
   4   0   5      309.01      314.52     31.45 o
   5   0   5     8504.86     9261.26    355.05 o
   6   0   5       22.74       18.19     15.88 o
   7   0   5       65.69      112.02     31.56 o
   8   0   5       77.16      116.18     27.38 o
   9   0   5      657.55      526.20     70.97 o
  10   0   5      688.96      819.92     86.68 o
  11   0   5      307.12      332.00     97.17 o
  -9   1   5     2769.02     2391.58    185.22 o
  -8   1   5     4347.32     4368.83    225.98 o
  -7   1   5      105.98       59.66     40.74 o
  -6   1   5     5284.70     4789.81    162.53 o
  -5   1   5      411.45      436.30     35.92 o
  -4   1   5     6395.66     5772.88    231.96 o
  -3   1   5     4407.57     4798.71    174.87 o
  -2   1   5      759.31     1136.22    120.90 o
   0   1   5      208.70      172.62     10.52 o
   1   1   5    11321.84     9736.82    170.80 o
   2   1   5     5231.72     4263.78     73.21 o
   3   1   5       34.99        9.81      7.82 o
   4   1   5     3474.02     3322.25     71.03 o
   5   1   5     4910.97     4816.53    141.63 o
   6   1   5     1520.51     1464.52     58.84 o
   7   1   5     2668.16     2892.59    190.90 o
   8   1   5      167.44      252.15     40.55 o
   9   1   5      342.78      415.84     90.12 o
  10   1   5     1482.93     1382.95    100.47 o
  11   1   5       27.19       66.59     68.44 o
  -9   2   5      360.53      265.34     90.12 o
  -8   2   5      672.18      566.08     68.42 o
  -7   2   5        5.04        8.81     29.78 o
  -6   2   5     2833.33     2730.83    104.64 o
  -5   2   5      530.06      615.24     59.13 o
  -4   2   5    19001.05    18822.21   1020.33 o
  -3   2   5    22220.26    21486.43    752.65 o
  -2   2   5     1779.28     1615.28     57.40 o
  -1   2   5     3093.67     2690.00     67.77 o
   0   2   5        3.08       14.91     15.66 o
   1   2   5     1882.19     1930.76     78.66 o
   2   2   5     4391.03     3985.43     92.06 o
   3   2   5        6.13      110.76      7.20 o
   4   2   5     1820.52     1668.58     51.63 o
   5   2   5     1679.09     1662.71     60.15 o
   6   2   5     8706.78     8332.17    247.36 o
   7   2   5     6189.65     5805.42    149.53 o
   8   2   5      156.48      192.81     70.20 o
   9   2   5     2191.27     1996.90    123.85 o
  10   2   5     3956.66     3782.06    202.05 o
  11   2   5       81.10      110.47    145.19 o
  -9   3   5      320.28      390.50    130.17 o
  -8   3   5      284.09      204.65     82.61 o
  -7   3   5      179.24      205.35     37.99 o
  -6   3   5        3.83       43.81     32.69 o
  -5   3   5      424.44      388.41     54.97 o
  -4   3   5     7175.52     7067.18    252.44 o
  -3   3   5    16545.46    15805.94    886.65 o
  -2   3   5     4089.79     4225.72    244.97 o
  -1   3   5     5604.91     7574.70    282.57 o
   0   3   5       61.32       68.90     17.00 o
   1   3   5     4056.44     2850.87     78.48 o
   2   3   5       12.94      -19.23     19.23 o
   3   3   5       40.07        3.64     11.48 o
   4   3   5       27.02       22.94     11.72 o
   5   3   5      113.28      184.61     19.68 o
   6   3   5     9985.21     9416.70    329.51 o
   7   3   5     3312.79     3187.44    100.80 o
   8   3   5     1092.17     1157.18     78.05 o
   9   3   5     2098.62     1914.74    322.91 o
  10   3   5     3100.04     2515.61    210.27 o
  11   3   5      702.56      706.10    126.85 o
  12   3   5     1571.15     1935.20    159.84 o
  -8   4   5     2235.00     2292.94    215.28 o
  -7   4   5      659.97      680.73     95.55 o
  -6   4   5        7.50      -32.19     32.19 o
  -5   4   5       28.85       25.30     39.00 o
  -4   4   5       68.20       93.52     30.10 o
  -3   4   5     1584.71     1570.99    121.38 o
  -2   4   5      617.27      811.04     65.08 o
  -1   4   5    13061.78    16515.38    646.97 o
   0   4   5      402.37      237.21     30.18 o
   1   4   5    10733.75     8163.29    239.07 o
   2   4   5     5155.38     4328.26    150.50 o
   3   4   5     6383.34     5888.11    211.26 o
   4   4   5     9823.06    10000.30    286.75 o
   5   4   5      865.72      949.65     48.42 o
   6   4   5      530.53      551.07     23.15 o
   7   4   5       41.47      103.97     33.95 o
   8   4   5      756.82      676.47     38.76 o
   9   4   5     2497.79     1839.30    114.68 o
  10   4   5      256.64      412.99     63.88 o
  11   4   5      781.88     1003.60    115.15 o
  12   4   5     1763.86     2470.56    199.80 o
  -7   5   5      807.47      679.23     59.16 o
  -6   5   5     4175.17     4047.86    198.79 o
  -5   5   5      474.52      408.98     42.84 o
  -4   5   5     1315.77     1303.24     72.71 o
  -3   5   5     2933.33     3234.35    187.74 o
  -2   5   5      144.75      615.54     61.88 o
   0   5   5      214.47      301.38    138.33 o
   1   5   5     6116.67     5044.34    190.66 o
   2   5   5     7295.61     5629.80    191.35 o
   3   5   5       45.78       66.20     14.06 o
   4   5   5    11077.79    10850.47    408.98 o
   5   5   5       57.78       54.07     24.99 o
   6   5   5     3616.89     3265.60    100.09 o
   7   5   5     3163.33     3360.44    113.45 o
   8   5   5      181.08      193.78     17.31 o
   9   5   5        2.32       17.16     34.11 o
  10   5   5      185.26      198.06    102.63 o
  11   5   5      123.30       79.32     56.31 o
  12   5   5      786.60      980.56    110.14 o
  -7   6   5      761.88      650.83    115.15 o
  -6   6   5     1683.11     1478.52     82.62 o
  -5   6   5      127.38       31.26     33.42 o
  -4   6   5     5025.14     4636.52    413.03 o
  -3   6   5     7241.64     7236.11    369.88 o
  -2   6   5      721.37      936.95     87.61 o
  -1   6   5     1592.31     1794.48    106.89 o
   0   6   5     1333.81     2079.64    362.97 o
   1   6   5       27.51       22.39    164.58 o
   2   6   5      496.20      266.14     65.08 o
   3   6   5      597.66      720.19     49.73 o
   4   6   5     6525.59     6015.15    540.69 o
   5   6   5     2194.19     2595.91    107.93 o
   6   6   5    10259.66    10063.14    359.95 o
   7   6   5     7917.02     7419.29    219.93 o
   8   6   5     1734.62     1748.99     66.74 o
   9   6   5     2712.58     2643.42    123.90 o
  10   6   5      976.82     1076.71     79.12 o
  11   6   5       56.44       -6.26    100.13 o
  12   6   5      129.20      293.54    145.19 o
  -6   7   5       55.50      152.92     48.96 o
  -5   7   5       71.36      157.06     42.63 o
  -4   7   5     2732.08     2821.76    325.42 o
  -3   7   5     4416.58     4400.58    333.46 o
  -2   7   5      530.48      540.71     50.51 o
  -1   7   5     6308.31     5765.03    219.14 o
   0   7   5      348.67      681.40    199.47 o
   1   7   5     4934.09     4376.68    268.98 o
   2   7   5     4292.23     4269.36    497.05 o
   3   7   5     1111.91      811.00     77.60 o
   4   7   5       16.73       36.81     28.74 o
   5   7   5     1397.66     1409.91    176.27 o
   6   7   5     5515.96     5465.71    216.42 o
   7   7   5     3356.14     3003.83    107.38 o
   8   7   5       17.06       31.19     18.96 o
   9   7   5     7136.63     6478.54    283.14 o
  10   7   5     1123.95     1093.24    260.33 o
  11   7   5     1272.30      993.24    170.22 o
  12   7   5     1431.28     1322.23    105.50 o
  -5   8   5       12.48       14.48     44.55 o
  -4   8   5      116.75      105.13     49.56 o
  -3   8   5      760.57      582.42     95.12 o
  -2   8   5      820.56      870.10     84.08 o
  -1   8   5     1042.31     2977.47    224.92 o
   0   8   5      280.59      308.41     87.61 o
   1   8   5     7206.22     6911.86    445.57 o
   2   8   5    11993.10    11476.77    426.33 o
   3   8   5     1507.86     1521.95    105.13 o
   4   8   5     9928.87     9266.86    420.54 o
   5   8   5      172.99      266.19     42.48 o
   6   8   5      124.01       89.06     30.04 o
   7   8   5      323.74      282.40     55.07 o
   8   8   5       95.69       59.02     27.39 o
   9   8   5      276.97      304.54     57.57 o
  10   8   5      530.86      499.88     62.55 o
  11   8   5     1413.37     1641.69    107.93 o
  12   8   5     2020.35     2542.30    163.77 o
  -4   9   5     1487.42     1323.05    111.13 o
  -3   9   5      366.93      456.38    107.64 o
  -2   9   5      170.46      391.92     72.59 o
   0   9   5      257.07      441.31    125.89 o
   1   9   5     1924.41     1679.30    117.65 o
   2   9   5     9722.63     9399.78    400.85 o
   3   9   5      398.58      551.18     50.79 o
   4   9   5     7375.62     7920.14    365.47 o
   5   9   5       23.32      150.19     60.08 o
   6   9   5     3210.06     3634.65    245.31 o
   7   9   5     2914.58     2679.25    132.43 o
   8   9   5      292.38      396.04     41.13 o
   9   9   5      806.48      845.18    195.25 o
  10   9   5        7.01      134.24    100.13 o
  11   9   5      176.83      223.47     58.32 o
  12   9   5      792.41     1577.02    190.24 o
  -3  10   5     1992.51     1774.15    155.20 o
  -2  10   5       17.09      218.22     60.08 o
  -1  10   5     3140.47     4376.63    270.38 o
   0  10   5       52.95      316.08    117.21 o
   1  10   5      158.42      163.49     56.31 o
   2  10   5      174.69      170.04     49.18 o
   3  10   5      490.01      532.83     54.79 o
   4  10   5     1470.02     1286.65    125.16 o
   5  10   5      940.75     1256.61    105.13 o
   6  10   5     5269.15     5166.61    290.37 o
   7  10   5     8781.36     8510.58    380.54 o
   8  10   5     2073.42     2052.32    111.79 o
   9  10   5     5576.32     5315.54    620.79 o
  10  10   5      210.89      157.11     72.59 o
  11  10   5       28.17      105.13     75.10 o
  -2  11   5      128.93      159.94    115.15 o
  -1  11   5     2277.83     2302.95    260.33 o
   0  11   5       77.27      171.79     61.27 o
   1  11   5     2714.22     2561.00    171.45 o
   2  11   5     1022.24     1114.48     81.19 o
   3  11   5       13.83       51.99     45.61 o
   4  11   5        0.54      -50.06     60.08 o
   5  11   5       32.60      185.24     95.12 o
   6  11   5      686.81      821.05    120.15 o
   7  11   5     5301.91     4600.89    330.42 o
   8  11   5      180.91      239.12     90.12 o
   9  11   5     2878.51     2700.43    135.52 o
  10  11   5      182.12      185.24     85.11 o
  11  11   5      856.67      996.28    170.22 o
  -1  12   5     1271.92     1847.66    282.86 o
   0  12   5        5.46       31.57     57.57 o
   1  12   5     1366.00     1507.38    121.79 o
   2  12   5     3569.67     3895.25    365.47 o
   3  12   5      152.03       86.93     52.57 o
   4  12   5     2790.03     3038.89    265.34 o
   5  12   5      142.25      355.45    105.13 o
   6  12   5      624.21      750.96    130.17 o
   7  12   5       23.06       85.11    105.13 o
   8  12   5        7.55       85.11     75.10 o
   9  12   5      301.19      250.32    120.15 o
  10  12   5      144.91      300.38    175.22 o
   1  13   5      221.68       -1.29     70.09 o
   2  13   5     1541.44     1495.93    139.53 o
   3  13   5      356.39      340.44    105.13 o
   4  13   5     3804.81     4691.00    395.51 o
   5  13   5       35.46      -95.12    110.14 o
   6  13   5     2968.27     3574.58    260.33 o
   7  13   5     2772.25     2483.18    210.27 o
   8  13   5      119.71      150.19     90.12 o
   9  13   5      933.62      841.08    130.17 o
   4  14   5      378.93      260.33    100.13 o
   5  14   5       17.79       -5.01     85.11 o
   6  14   5     1298.82     1251.60    160.21 o
   7  14   5     3318.52     2708.47    285.37 o
  -5 -12   6      844.47      620.79    115.15 o
  -4 -12   6      298.54      263.37     62.20 o
  -3 -12   6      222.07      222.19     56.77 o
  -7 -11   6      919.38      530.68    105.13 o
  -6 -11   6      296.71      332.98     61.88 o
  -5 -11   6     1740.30     1589.76    123.85 o
  -4 -11   6     2158.95     2430.68    140.74 o
  -3 -11   6       19.40       95.56     53.95 o
  -2 -11   6     1176.32      891.38    220.28 o
  -1 -11   6      456.81      402.35     90.12 o
   0 -11   6       76.12      100.94     74.58 o
  -8 -10   6       10.17      -12.27     54.79 o
  -7 -10   6      175.10      127.95     95.12 o
  -6 -10   6      111.05      153.75     54.10 o
  -5 -10   6     1651.25     1755.99    109.57 o
  -4 -10   6      840.40      850.45     71.90 o
  -3 -10   6      118.62      135.62     60.29 o
  -2 -10   6     2571.41     2432.66    232.80 o
  -1 -10   6     1265.25     1403.79    127.66 o
   0 -10   6     2642.27     4336.21    637.37 o
   1 -10   6      681.02      789.67     75.77 o
   2 -10   6      657.96      668.75     79.54 o
  -9  -9   6      833.84      570.96     86.68 o
  -8  -9   6      107.63      160.85    117.65 o
  -7  -9   6       57.84      109.14     67.59 o
  -6  -9   6     1392.32     1058.67     80.50 o
  -5  -9   6      498.50      362.03     41.67 o
  -4  -9   6       22.62      -32.93     32.93 o
  -3  -9   6      778.49      901.68     69.50 o
  -2  -9   6     2570.61     2868.38    142.55 o
  -1  -9   6     1745.43     1756.93    112.62 o
   0  -9   6     3951.41     5587.88    599.06 o
   1  -9   6     5359.88     5720.03    372.25 o
   2  -9   6       82.15      403.96     82.23 o
   3  -9   6     2620.21     2583.03    206.34 o
   4  -9   6      392.49      372.89     60.40 o
  -9  -8   6      913.18      886.61    157.70 o
  -8  -8   6      476.78      417.43     68.96 o
  -7  -8   6      668.93      601.17     57.66 o
  -6  -8   6     1112.99     1119.79     72.19 o
  -5  -8   6      308.49      450.16     43.77 o
  -4  -8   6     2036.07     2118.43     90.36 o
  -3  -8   6     2115.25     1957.64     88.25 o
  -2  -8   6      106.57       22.51     50.15 o
  -1  -8   6        0.70       32.96     40.74 o
   0  -8   6     2130.67     2101.03    191.25 o
   1  -8   6     3143.04     2609.54    145.43 o
   2  -8   6      242.35     1224.85    123.82 o
   3  -8   6     5244.81     5685.58    391.96 o
   4  -8   6      962.42      876.98     71.80 o
   5  -8   6     1781.91     1501.44    110.63 o
 -10  -7   6     1118.78     1355.06    176.58 o
  -9  -7   6       25.68      299.20     88.70 o
  -8  -7   6     1242.29     1023.34    140.18 o
  -7  -7   6      708.86      694.05     57.90 o
  -6  -7   6      274.94      290.68     38.23 o
  -5  -7   6     2674.85     2686.51    108.80 o
  -4  -7   6     5319.99     5495.95    219.84 o
  -3  -7   6     1175.97     1015.33    107.15 o
  -2  -7   6     2214.45     2129.37     91.50 o
  -1  -7   6      829.74      778.92     77.79 o
   0  -7   6       49.24      402.20    145.92 o
   1  -7   6       54.04      313.79     45.11 o
   2  -7   6      863.72      730.53     60.56 o
   3  -7   6     1994.09     2053.65    107.88 o
   4  -7   6      983.29      821.13    118.02 o
   5  -7   6     3771.86     3243.88    230.02 o
   6  -7   6     1350.46     1140.21    111.81 o
 -10  -6   6       99.66      126.16     90.12 o
  -9  -6   6     2641.48     2159.81    205.26 o
  -8  -6   6      490.62      453.65     73.13 o
  -7  -6   6      430.77      365.79     74.42 o
  -6  -6   6      150.89      204.84     34.26 o
  -5  -6   6     4401.42     4497.83    165.17 o
  -4  -6   6     1054.42      927.37    107.10 o
  -3  -6   6      149.69      106.87     19.62 o
  -2  -6   6     3343.21     2947.39    109.57 o
  -1  -6   6     7550.04     7703.83    238.65 o
   0  -6   6     4959.34     8390.94   1149.27 o
   1  -6   6     5419.22     7418.50    272.54 o
   2  -6   6     1353.61     1479.10    119.70 o
   3  -6   6     1225.03     1104.21     92.70 o
   4  -6   6      137.86      168.45     41.85 o
   5  -6   6     1962.63     2057.27    121.63 o
   6  -6   6     1579.31     1603.86    107.66 o
   7  -6   6      262.07      240.07     52.64 o
 -10  -5   6     2232.58     2383.86    172.72 o
  -9  -5   6      607.86      343.24     73.34 o
  -8  -5   6        2.54       15.50     65.08 o
  -7  -5   6        4.90       41.21     41.57 o
  -6  -5   6      241.26      211.02     42.30 o
  -5  -5   6     1346.95     1309.56     68.69 o
  -4  -5   6      842.60      995.01     61.06 o
  -3  -5   6      214.36      268.31     33.37 o
  -2  -5   6      942.85      900.86     70.09 o
  -1  -5   6     1277.52     1275.75     54.49 o
   0  -5   6    25732.21    25983.43    931.80 o
   1  -5   6    11421.89    12475.67    367.22 o
   2  -5   6      525.95      756.56     84.81 o
   3  -5   6     3108.99     3231.39    137.41 o
   4  -5   6       30.00      -13.73     34.26 o
   5  -5   6     1436.90     1319.04     84.41 o
   6  -5   6        1.50      -28.46     37.35 o
   7  -5   6      454.92      441.88     53.76 o
   8  -5   6      173.42      175.22     69.75 o
 -10  -4   6     1849.83     1864.27    230.29 o
  -9  -4   6     1630.05     1848.51    250.32 o
  -8  -4   6     2156.03     2138.31    120.36 o
  -7  -4   6     1056.89     1245.26     59.13 o
  -6  -4   6       44.12       20.67     27.79 o
  -5  -4   6     2210.21     2345.76     69.78 o
  -4  -4   6     1622.13     1495.24     45.45 o
  -3  -4   6       88.29       92.25     31.79 o
  -2  -4   6        7.26       19.99     20.05 o
  -1  -4   6      189.08      144.64     18.81 o
   0  -4   6     7794.27     8877.30    338.24 o
   1  -4   6    15568.84    15034.64    540.54 o
   2  -4   6       82.99      897.20    119.95 o
   3  -4   6     5405.71     6665.19   1053.57 o
   4  -4   6     2324.19     2482.34    114.17 o
   5  -4   6     2006.43     1929.12     84.75 o
   6  -4   6     4975.27     4877.98    199.82 o
   7  -4   6      966.62      995.69    120.22 o
   8  -4   6      224.99      218.56     58.23 o
 -10  -3   6      927.61      996.24    420.54 o
  -9  -3   6      473.23      596.10     61.10 o
  -8  -3   6     2379.48     2164.06    105.96 o
  -7  -3   6     2049.67     1939.25     80.62 o
  -6  -3   6       21.56       30.27     21.68 o
  -5  -3   6     6092.84     5992.66    208.11 o
  -4  -3   6     2420.19     2396.55     76.56 o
  -3  -3   6     2683.12     2506.06     56.63 o
  -2  -3   6     1234.85     1114.07     37.73 o
  -1  -3   6     3204.16     3044.48    174.17 o
   0  -3   6      352.38      323.24    194.38 o
   1  -3   6       73.20      481.04     31.08 o
   2  -3   6      270.35      595.12     35.63 o
   3  -3   6     2578.11     2505.24    465.50 o
   4  -3   6     2076.33     1983.41     99.33 o
   5  -3   6     5410.86     4947.37    177.65 o
   6  -3   6     4186.33     3532.11    145.72 o
   7  -3   6       55.13      132.09     35.71 o
   8  -3   6     3043.66     2857.77    170.39 o
   9  -3   6      874.05      737.95    252.82 o
 -10  -2   6      235.60      140.31     64.85 o
  -9  -2   6      353.23      202.29    102.63 o
  -8  -2   6        2.09       52.92     77.38 o
  -7  -2   6     1013.77     1088.80     57.03 o
  -6  -2   6       15.92       46.70     30.10 o
  -5  -2   6     4983.73     5412.78    226.18 o
  -4  -2   6     2936.94     3252.30     93.93 o
  -3  -2   6     7138.93     7424.92    175.56 o
  -2  -2   6    10005.04     9783.81    278.21 o
  -1  -2   6     2712.24     2660.82     95.17 o
   0  -2   6    10546.41    11859.07    872.95 o
   1  -2   6     7654.06    11462.38    382.63 o
   2  -2   6     1795.56     2134.73     79.30 o
   3  -2   6     2259.82     2244.87    114.32 o
   4  -2   6       11.22       27.04     20.38 o
   5  -2   6      423.69      474.73     43.32 o
   6  -2   6     3774.94     3658.96    139.73 o
   7  -2   6       72.88      105.79     35.57 o
   8  -2   6     2312.99     2329.80    118.40 o
   9  -2   6      986.94      854.61     91.23 o
  10  -2   6     1617.07     1410.75    172.72 o
 -10  -1   6     2258.12     1892.68    340.44 o
  -9  -1   6     1962.13     1789.69    125.16 o
  -8  -1   6      714.22      897.90    205.26 o
  -7  -1   6      112.53      239.16     50.58 o
  -6  -1   6      609.78      665.52     54.92 o
  -5  -1   6     1061.54      934.69     52.99 o
  -4  -1   6     2181.58     2181.14     65.76 o
  -3  -1   6     2698.00     2846.73     82.69 o
  -2  -1   6    16313.04    17891.37    414.88 o
  -1  -1   6      230.90      323.24     23.85 o
   0  -1   6    32649.30    34904.93   1150.25 o
   1  -1   6    15676.65    18420.68    365.48 o
   2  -1   6     1693.69     2001.34     72.73 o
   3  -1   6     9263.12     9506.78    357.43 o
   4  -1   6       77.35      139.27     25.69 o
   5  -1   6     1289.22     1454.61     67.90 o
   6  -1   6     1627.82     1617.42     80.00 o
   7  -1   6     1065.31     1027.83     81.06 o
   8  -1   6      398.87      438.61     42.13 o
   9  -1   6     1101.90     1184.55    109.57 o
  10  -1   6     2272.64     2008.16    153.23 o
  -9   0   6     1967.55     2195.38    131.87 o
  -8   0   6     1611.08     1468.37    120.21 o
  -7   0   6     3501.21     3743.98    150.17 o
  -6   0   6     2821.28     3095.90    103.73 o
  -5   0   6     1401.79     1423.66     61.20 o
  -4   0   6        3.14        7.43     11.94 o
  -3   0   6       53.00       53.94     23.44 o
  -2   0   6      541.38      720.05     31.40 o
  -1   0   6       24.13       74.34      9.70 o
   0   0   6    14038.86    13343.68    286.29 o
   1   0   6    12815.79    13854.91    259.24 o
   2   0   6       21.37       10.51      8.15 o
   3   0   6    12115.04    11821.68    348.10 o
   4   0   6     7996.31     8135.46    248.51 o
   5   0   6     3581.80     3574.50    227.73 o
   6   0   6    11550.28    11737.21    376.15 o
   7   0   6     1103.30     1151.38    102.64 o
   8   0   6     2277.64     2503.45    225.33 o
   9   0   6      149.50       -3.88     65.08 o
  10   0   6      380.06      309.13    127.66 o
  -9   1   6      659.48      597.06     80.50 o
  -8   1   6      902.84      770.20    165.21 o
  -7   1   6     3799.00     4039.50    240.31 o
  -6   1   6      348.00      530.64     61.27 o
  -5   1   6    15434.83    14756.42    546.95 o
  -4   1   6     3940.61     3962.46    113.48 o
  -3   1   6      882.29      752.35     47.69 o
  -2   1   6     5957.89     5736.83    134.65 o
  -1   1   6      222.09      280.21     22.51 o
   0   1   6     1266.24     1314.99    312.52 o
   1   1   6     1007.35     1617.13     65.69 o
   2   1   6        0.59      406.35     64.34 o
   3   1   6      208.96      218.78    163.29 o
   4   1   6       47.66       31.28     15.67 o
   5   1   6     6420.44     6137.16    192.18 o
   6   1   6    16534.78    16070.60    478.75 o
   7   1   6       90.21      126.64     36.93 o
   8   1   6     6275.61     6393.12    231.20 o
   9   1   6     2282.01     2331.67    141.47 o
  10   1   6      103.14      246.32     61.27 o
  11   1   6      130.99      131.27     67.47 o
  -9   2   6       57.06      275.35    120.15 o
  -8   2   6       14.63       56.50     48.06 o
  -7   2   6      206.68      256.20     63.72 o
  -6   2   6       95.97      102.63     42.55 o
  -5   2   6     6749.21     6304.27    221.49 o
  -4   2   6     5454.45     5132.24    221.12 o
  -3   2   6     2537.83     2629.17     79.49 o
  -2   2   6    19400.96    18459.09    495.18 o
  -1   2   6      473.84      433.72     62.76 o
   0   2   6     7479.17     6671.43   2089.61 o
   1   2   6     3636.51     8416.45    495.55 o
   2   2   6     1156.95     1283.65     41.13 o
   3   2   6     3728.20     3533.30     97.50 o
   4   2   6      201.15      247.59     31.01 o
   5   2   6      825.84      840.43     48.42 o
   6   2   6     9260.44     8873.03    275.34 o
   7   2   6       16.17       38.28     24.02 o
   8   2   6     1851.06     1975.80    213.18 o
   9   2   6     1475.76     1594.47    225.29 o
  10   2   6     2112.25     1988.38    123.75 o
  11   2   6     3471.10     3256.31    210.61 o
  -8   3   6      255.92      356.21     62.55 o
  -7   3   6       40.84       55.54     53.71 o
  -6   3   6       55.62       62.30     43.15 o
  -5   3   6      309.98      348.87     62.91 o
  -4   3   6     1492.26     1424.74    152.91 o
  -3   3   6     1310.13     1311.52     70.09 o
  -2   3   6    18974.26    18472.27    855.18 o
  -1   3   6       47.33       44.49     18.08 o
   0   3   6    13650.58    11701.12    870.75 o
   1   3   6    11583.48    16361.43    464.24 o
   2   3   6       72.33       20.80     16.34 o
   3   3   6    13323.19    11353.57    370.26 o
   4   3   6     2218.22     2761.99     98.16 o
   5   3   6     2539.31     2577.36    139.19 o
   6   3   6       38.34       74.72     19.68 o
   7   3   6        0.03       13.06     20.98 o
   8   3   6      678.75      630.64     40.98 o
   9   3   6       41.82       71.40     40.60 o
  10   3   6     2334.42     1961.11    136.84 o
  11   3   6     3993.15     3837.37    249.56 o
  -8   4   6      664.50      591.24    160.21 o
  -7   4   6     3109.60     3000.50    171.45 o
  -6   4   6     1617.40     1610.78     77.08 o
  -5   4   6     5338.06     5681.35    195.42 o
  -4   4   6      507.62      593.79     46.67 o
  -3   4   6       73.35       12.37     29.25 o
  -2   4   6      184.60      181.27     77.60 o
  -1   4   6        7.81        5.25     17.32 o
   0   4   6     4632.50     4090.98    133.18 o
   1   4   6     9814.22    11350.49    307.64 o
   2   4   6     1445.48     1531.96    100.13 o
   3   4   6    18620.55    17230.46    531.61 o
   4   4   6        0.62       12.02     30.04 o
   5   4   6     4345.15     3846.27     86.46 o
   6   4   6     7168.46     6831.14    289.77 o
   7   4   6      376.29      343.70     36.17 o
   8   4   6     1426.79     1331.25     69.47 o
   9   4   6     1783.99     1583.28    120.21 o
  10   4   6      124.36       76.65     46.99 o
  11   4   6      848.30      767.99     99.76 o
  12   4   6        9.02      -20.03     56.64 o
  -7   5   6     2670.99     2175.89    147.24 o
  -6   5   6      429.15      344.62     46.96 o
  -5   5   6     5181.52     5294.24    212.56 o
  -4   5   6     2611.04     2094.61     92.40 o
  -3   5   6     2760.10     2401.48    125.46 o
  -2   5   6     4928.67     4380.87    315.40 o
  -1   5   6      153.85      192.83     51.24 o
   0   5   6     3349.52     3332.44   1652.46 o
   1   5   6      847.13      861.59     68.56 o
   2   5   6      439.25     1359.62    137.30 o
   3   5   6     4122.74     6767.85   1486.90 o
   4   5   6      138.21      139.71     15.45 o
   5   5   6     2304.61     2244.47     86.24 o
   6   5   6    10461.08     9281.10    220.57 o
   7   5   6      175.86      174.08     18.07 o
   8   5   6     2675.34     2240.18     86.73 o
   9   5   6     2857.74     2756.28    156.79 o
  10   5   6      587.83      628.19     68.96 o
  11   5   6      720.55      593.49     72.09 o
  12   5   6        1.13       85.42     55.33 o
  -6   6   6       44.58      -30.52     50.79 o
  -5   6   6     2316.79     2219.59    121.13 o
  -4   6   6     1681.60     1427.73     81.86 o
  -3   6   6      914.87     1132.76     82.99 o
  -2   6   6    13533.76    12866.18    576.98 o
  -1   6   6     1528.09     2463.15    971.24 o
   0   6   6     7691.83    15632.73   3328.34 o
   2   6   6      379.37      471.11     42.63 o
   3   6   6        4.85      156.42     35.27 o
   4   6   6      659.00      937.89     36.75 o
   5   6   6     1083.48     1316.97     48.96 o
   6   6   6     2010.70     1721.24    170.22 o
   7   6   6      289.14      281.06     29.63 o
   8   6   6     3513.14     3045.11    125.89 o
   9   6   6      289.06      320.36     82.61 o
  10   6   6     2051.75     1933.59    111.47 o
  11   6   6     4523.34     3440.90    257.83 o
  12   6   6       19.84        0.36     75.10 o
  -6   7   6        0.16      -14.30     60.08 o
  -5   7   6      781.63      812.37     99.44 o
  -4   7   6       47.13        1.14     32.68 o
  -3   7   6       11.56      -42.04     42.04 o
  -2   7   6     6647.19     6247.52    307.20 o
  -1   7   6     1040.96     1501.78     96.92 o
   0   7   6    11464.30    12070.36    549.72 o
   1   7   6     4792.91     9522.86    725.93 o
   2   7   6     2518.94     1672.27    182.73 o
   3   7   6     6636.31     5311.89    225.29 o
   4   7   6      440.47      261.35     35.16 o
   5   7   6       79.65       54.10     17.08 o
   6   7   6       57.54        8.93     21.07 o
   7   7   6     1302.25     1299.84     55.95 o
   8   7   6        7.40       10.18     21.65 o
   9   7   6        3.85      -37.55     42.55 o
  10   7   6     1393.28     1256.31    102.63 o
  11   7   6     2938.99     2374.55    155.28 o
  12   7   6       94.52      105.13    115.15 o
  -5   8   6     3560.42     3459.43    186.44 o
  -4   8   6      233.51      241.42     59.13 o
  -3   8   6       93.12       65.08     42.48 o
  -2   8   6      337.06      251.27     57.57 o
  -1   8   6        7.07       31.88     33.49 o
   0   8   6     3463.94     3297.05    157.50 o
   1   8   6     5274.50     6979.33    331.39 o
   2   8   6     1373.57     1358.20     80.50 o
   3   8   6    11384.09    11489.71    931.19 o
   4   8   6      558.28      259.58    130.17 o
   5   8   6     4248.10     3827.69    156.37 o
   6   8   6      881.62      695.72     82.61 o
   7   8   6      698.52      793.30     51.52 o
   8   8   6     1685.19     1674.38     87.97 o
   9   8   6     1052.23      915.67     66.98 o
  10   8   6       63.68      105.89     87.61 o
  11   8   6      500.66      425.54     85.11 o
  12   8   6       48.01     -110.14    110.14 o
  -4   9   6      732.81      602.91     93.76 o
  -3   9   6     1624.06     1523.83    122.67 o
  -2   9   6     1792.16     1701.20    360.46 o
  -1   9   6        0.57        7.89     44.41 o
   0   9   6     1312.94     1997.25    226.48 o
   1   9   6      639.68      652.76     64.78 o
   2   9   6      164.81      516.00    101.93 o
   4   9   6     1085.38     1026.31    125.16 o
   5   9   6     6391.09     6418.22    305.39 o
   6   9   6     1497.73     1308.48     71.85 o
   7   9   6       37.26       16.17     87.61 o
   8   9   6     6179.17     5562.85    249.51 o
   9   9   6     1065.89      946.73     74.09 o
  10   9   6      811.37      956.22    145.19 o
  11   9   6       75.06      125.16     80.10 o
  -3  10   6      472.59      546.77     97.62 o
  -2  10   6     4249.74     3774.53    360.46 o
  -1  10   6       15.37       96.14     82.43 o
   0  10   6    10126.16    10185.80    676.22 o
   1  10   6      145.63     1470.15    153.84 o
   2  10   6        9.84      409.11     68.44 o
   3  10   6      338.84      386.85     75.73 o
   4  10   6      440.84      375.48     75.10 o
   5  10   6      914.56      901.15    120.15 o
   6  10   6     1211.06     1241.59    130.17 o
   7  10   6      742.06      687.51    182.73 o
   8  10   6     4457.02     4075.22    280.36 o
   9  10   6       55.97      260.33    105.13 o
  10  10   6     1683.02     1536.97    170.22 o
  11  10   6     1296.31     1286.65    165.21 o
  -2  11   6     1503.90     1230.19    123.75 o
  -1  11   6        8.67       56.74     46.91 o
   0  11   6     6053.58     5463.25    371.66 o
   1  11   6     2013.08     4202.66    258.39 o
   2  11   6     2286.82     2231.34    134.24 o
   3  11   6      983.42      839.03     95.93 o
   4  11   6        0.48      -20.03     70.09 o
   5  11   6     1418.60     1592.04    155.20 o
   6  11   6      126.54      215.28     75.10 o
   7  11   6       76.09       85.11     85.11 o
   8  11   6      681.04      570.73    120.15 o
   9  11   6      209.51      128.95     58.33 o
  10  11   6     1128.27      961.23    150.19 o
  11  11   6     1749.12     1602.05    165.21 o
   0  12   6      308.66      207.35     82.61 o
   1  12   6      635.71      860.63     90.12 o
   2  12   6      552.44      617.85     71.99 o
   3  12   6     4077.54     4609.15    525.67 o
   4  12   6       38.97       10.01     70.09 o
   5  12   6     6176.33     6398.19    505.65 o
   6  12   6     1487.82     1592.04    155.20 o
   7  12   6      130.73       45.06    105.13 o
   8  12   6      578.11      841.08    145.19 o
   9  12   6      171.22       55.07     90.12 o
  10  12   6      130.01      -15.02     85.11 o
   2  13   6       52.41      160.21    155.20 o
   3  13   6     1127.24     1226.57    225.29 o
   4  13   6        1.52        0.00     80.10 o
   5  13   6     4972.31     5326.82    485.62 o
   6  13   6     2133.09     1827.34    195.25 o
   7  13   6      516.42      445.57     95.12 o
   8  13   6     2171.10     1972.53    165.21 o
   9  13   6       13.07       30.04     90.12 o
  -6 -11   7      586.59      392.28    175.22 o
  -5 -11   7     2366.72     1922.78    148.18 o
  -4 -11   7      113.06       66.88     87.61 o
  -3 -11   7     1158.06     1201.22     96.18 o
  -2 -11   7       16.65       23.42     56.71 o
  -1 -11   7     1855.54     1942.45    463.09 o
  -7 -10   7        0.12      -55.07     56.64 o
  -6 -10   7       86.72       72.80     95.12 o
  -5 -10   7      717.56      654.04     74.09 o
  -4 -10   7      447.72      385.49     72.09 o
  -3 -10   7      350.24      476.15     58.12 o
  -2 -10   7       41.99       54.83     41.14 o
  -1 -10   7     2224.94     2088.12    141.07 o
   0 -10   7     1740.88     1719.87    119.04 o
   1 -10   7      494.55      458.84     70.03 o
  -8  -9   7     2127.88     2071.97    187.74 o
  -7  -9   7        2.74      -52.00     60.08 o
  -6  -9   7     2105.66     2220.29    220.28 o
  -5  -9   7     1521.36     1644.83    120.15 o
  -4  -9   7      709.93      705.81    175.22 o
  -3  -9   7        0.25      -21.58     51.11 o
  -2  -9   7      467.75      434.07     72.81 o
  -1  -9   7     1147.70     1091.24    117.65 o
   0  -9   7     2496.74     2394.50    113.26 o
   1  -9   7      386.31      312.47     54.49 o
   2  -9   7     2889.95     2908.60    147.19 o
   3  -9   7        2.75      238.85     98.78 o
  -9  -8   7     1084.48      841.59     93.82 o
  -8  -8   7     1189.54      950.65     91.84 o
  -7  -8   7      240.43      266.05     73.34 o
  -6  -8   7     2999.90     2932.94    146.08 o
  -5  -8   7     3758.22     3768.35    247.82 o
  -4  -8   7      578.33      761.86     58.13 o
  -3  -8   7     4433.71     4376.16    189.61 o
  -2  -8   7     1309.44      943.31     58.73 o
  -1  -8   7       31.67       80.02     47.18 o
   0  -8   7      133.64       96.04     38.99 o
   1  -8   7       76.42       39.20     40.70 o
   2  -8   7     1020.56     1068.36    152.69 o
   3  -8   7        3.23       22.60     52.47 o
   4  -8   7     1977.51     1561.51    104.35 o
  -9  -7   7       91.56      495.69     70.80 o
  -8  -7   7       23.03      216.11     63.43 o
  -7  -7   7       59.87       41.78     50.51 o
  -6  -7   7      603.06      503.44     48.05 o
  -5  -7   7     2998.64     2851.71    257.83 o
  -4  -7   7      287.77      228.97     51.52 o
  -3  -7   7     5522.18     5603.50    216.12 o
  -2  -7   7     1015.57      788.35     51.35 o
  -1  -7   7     3667.55     3587.34    200.07 o
   0  -7   7     2429.15     2196.54    101.18 o
   1  -7   7        0.60      112.79     47.16 o
   2  -7   7      457.29      598.01     64.37 o
   3  -7   7      228.51     1565.72    328.92 o
   4  -7   7     1286.30     2582.59    173.63 o
   5  -7   7     2050.97     1632.80    112.49 o
  -9  -6   7      166.90      909.52    200.26 o
  -8  -6   7     2296.28     1928.82    119.74 o
  -7  -6   7       23.88       56.48     39.79 o
  -6  -6   7      278.39      306.11     40.98 o
  -5  -6   7      830.48      705.02     54.18 o
  -4  -6   7       31.01       36.37     26.27 o
  -3  -6   7      752.39      932.46     51.97 o
  -2  -6   7        9.36       26.30     51.04 o
  -1  -6   7     5579.02     5814.88    201.23 o
   0  -6   7     7628.71     7712.41    211.71 o
   1  -6   7      136.13      177.11     47.94 o
   2  -6   7     6123.25     5682.25    345.75 o
   3  -6   7      888.35      824.41     83.39 o
   4  -6   7      880.07     2933.10    137.25 o
   5  -6   7       75.46      395.34     87.28 o
   6  -6   7        9.33       85.02     70.78 o
 -10  -5   7        2.50      -25.03     75.10 o
  -9  -5   7     1452.87     1312.66    111.80 o
  -8  -5   7     3419.15     2818.34    205.32 o
  -7  -5   7       65.82       90.18     43.68 o
  -6  -5   7     4368.20     4686.03    173.59 o
  -5  -5   7      744.62      908.23     56.50 o
  -4  -5   7      357.18      410.04     35.51 o
  -3  -5   7      918.31      734.87     44.84 o
  -2  -5   7       29.96       40.05     17.34 o
  -1  -5   7      927.02     1063.43     93.91 o
   0  -5   7     6651.16     6350.83    183.61 o
   1  -5   7      803.22      714.91     55.01 o
   2  -5   7     6292.46     5900.75    219.36 o
   3  -5   7      183.84      416.78     56.80 o
   4  -5   7     2677.69     2438.33    132.44 o
   5  -5   7     2647.33     4040.71    293.41 o
   6  -5   7       88.55      207.47     76.43 o
   7  -5   7      930.56      795.87     75.92 o
 -10  -4   7      245.08      219.35     82.61 o
  -9  -4   7     1862.84     2000.98    151.54 o
  -8  -4   7     2529.49     2165.41    134.38 o
  -7  -4   7      268.97      367.58     77.21 o
  -6  -4   7     5194.51     5266.04    157.79 o
  -5  -4   7     1367.34     1293.14     67.93 o
  -4  -4   7      176.68      171.44     17.14 o
  -3  -4   7     6131.54     6259.34    190.77 o
  -2  -4   7        1.37       13.38     19.76 o
  -1  -4   7     4216.37     3793.18    203.29 o
   0  -4   7       42.74       85.55     25.97 o
   1  -4   7        6.01       45.21     24.44 o
   2  -4   7     1534.02     3494.02    712.63 o
   3  -4   7       91.21      409.37     82.87 o
   4  -4   7     4914.85     4256.81    164.96 o
   5  -4   7     6673.15     7104.74    487.50 o
   6  -4   7       32.12       45.30     58.73 o
   7  -4   7     2823.70     2621.16    131.84 o
   8  -4   7       14.83       37.82     53.69 o
 -10  -3   7        5.35       74.28     74.58 o
  -9  -3   7      699.14     1127.38     96.23 o
  -8  -3   7       15.70      108.16     46.49 o
  -7  -3   7      923.28      801.38     47.07 o
  -6  -3   7      972.39      964.09     52.32 o
  -5  -3   7     1089.28     1050.21     68.98 o
  -4  -3   7      548.22      687.68     44.95 o
  -3  -3   7     7481.24     8275.43    254.36 o
  -2  -3   7       52.37       20.65     18.09 o
  -1  -3   7     7286.36     6992.90    217.88 o
   0  -3   7     6751.76     6683.14    316.62 o
   1  -3   7      107.38       77.64     20.23 o
   2  -3   7     2985.36     2573.83    375.93 o
   3  -3   7        0.12      -15.41     19.52 o
   5  -3   7     4187.41     4098.26    347.64 o
   6  -3   7     1015.15     1239.77     70.33 o
   7  -3   7     1993.94     1919.68    204.67 o
   8  -3   7      129.23      132.26     45.53 o
   9  -3   7     1352.63     1078.94    152.70 o
  -9  -2   7      309.64      595.65    130.17 o
  -8  -2   7      890.70     1633.59    171.46 o
  -7  -2   7       26.28       63.24     30.82 o
  -6  -2   7      806.44      819.74     47.66 o
  -5  -2   7        0.05       -7.09     26.68 o
  -4  -2   7      633.36      721.78     46.49 o
  -3  -2   7     1251.39     1533.06     54.26 o
  -2  -2   7       44.35       27.23      9.00 o
  -1  -2   7     1607.67     1524.42    105.39 o
   0  -2   7    11002.37    10909.41    397.34 o
   1  -2   7     1126.23     1018.58     40.27 o
   2  -2   7    14408.04    12917.50    395.60 o
   3  -2   7      898.42      979.95     35.68 o
   4  -2   7     7059.76     8803.13    279.65 o
   5  -2   7        0.30      367.26     87.74 o
   6  -2   7       91.21       82.56     40.70 o
   7  -2   7      458.79      400.71     45.61 o
   8  -2   7       63.32       16.06     41.06 o
   9  -2   7     1687.81     1452.79    114.68 o
  -9  -1   7     1794.84     1680.71    207.77 o
  -8  -1   7     2721.48     3920.29    306.16 o
  -7  -1   7      915.75     1063.06     76.83 o
  -6  -1   7     1362.28     1467.80    146.96 o
  -5  -1   7      637.59      493.20     51.31 o
  -4  -1   7      163.63      109.08     25.19 o
  -3  -1   7      210.72      214.55     25.26 o
  -2  -1   7     6707.06     6546.63    155.36 o
  -1  -1   7     8285.11     9431.45    185.04 o
   0  -1   7     7264.35     7653.55    207.10 o
   1  -1   7       28.08       35.19     15.19 o
   2  -1   7    13960.68    13623.47    308.97 o
   3  -1   7      263.63      286.44     38.06 o
   4  -1   7     9827.62     9479.78    384.43 o
   5  -1   7     3494.73     4288.57    532.64 o
   6  -1   7      473.34      478.81     51.50 o
   7  -1   7      902.28      891.61     61.25 o
   8  -1   7      675.99      587.47     59.78 o
   9  -1   7       62.04       96.33     51.24 o
  10  -1   7      500.26      417.90     85.39 o
  -9   0   7     1072.80      908.09     87.66 o
  -8   0   7     2273.21     2206.43    225.29 o
  -7   0   7     1893.85     1709.10    101.03 o
  -6   0   7     4451.59     4614.39    164.00 o
  -5   0   7       96.92       53.57     24.78 o
  -4   0   7       20.80       61.89     26.01 o
  -3   0   7     3714.15     3538.71    109.60 o
  -2   0   7      489.21      441.70     47.69 o
  -1   0   7    31454.82    32002.80    585.51 o
   0   0   7        4.25       65.21     10.71 o
   1   0   7       65.91       65.25      9.94 o
   2   0   7      521.35      847.72    205.75 o
   3   0   7      334.90      299.35     19.56 o
   4   0   7     6546.10     6285.92    263.77 o
   5   0   7     9446.75    10151.03    445.13 o
   6   0   7     1031.42     1161.95     62.44 o
   7   0   7     8438.20     9179.54    410.13 o
   8   0   7      860.14      898.73     65.66 o
   9   0   7      913.34     1040.00     86.24 o
  10   0   7       69.83       72.66     57.23 o
  -9   1   7      122.61      232.44     61.88 o
  -8   1   7      390.07      419.42     65.76 o
  -7   1   7      694.09      518.58    107.64 o
  -6   1   7     3582.21     3382.40    163.90 o
  -5   1   7      548.88      536.03     92.62 o
  -4   1   7      965.51     1151.20    139.31 o
  -3   1   7     4009.19     4526.38    122.33 o
  -2   1   7      433.96      426.60     19.22 o
  -1   1   7    11057.36    11155.48    259.45 o
   0   1   7     6933.18     6498.69    152.68 o
   1   1   7       72.50      105.00      8.75 o
   2   1   7     6616.05     7149.23    237.68 o
   3   1   7       93.87       55.21     10.60 o
   5   1   7     4488.83     4928.10    231.83 o
   6   1   7        4.34       37.49     74.92 o
   7   1   7     6893.03     7160.72    283.57 o
   8   1   7      453.18      525.50     54.24 o
   9   1   7     3372.62     3458.20    193.31 o
  10   1   7     1627.34     1612.19    132.43 o
  11   1   7        3.97       76.64     77.60 o
  -8   2   7       75.33      159.74    187.74 o
  -7   2   7       10.26       47.75     45.61 o
  -6   2   7        1.07       70.09     56.64 o
  -5   2   7       85.35      107.64     57.57 o
  -4   2   7      805.22      730.51     47.60 o
  -3   2   7     3298.39     3733.72    178.49 o
  -2   2   7      381.59      290.55     39.69 o
  -1   2   7    18330.13    18492.10    436.68 o
   0   2   7     4590.33     4834.65    139.11 o
   1   2   7     2036.74     2117.21     59.83 o
   2   2   7    21690.78    20630.73    414.20 o
   3   2   7       45.77       11.86      5.97 o
   5   2   7     1128.71     4977.33    756.56 o
   6   2   7      373.81      273.06     24.57 o
   7   2   7       18.94       58.77     26.79 o
   8   2   7        0.41      -25.74     25.74 o
   9   2   7     3875.27     3805.65    224.27 o
  10   2   7     2065.48     1930.51    121.21 o
  11   2   7      142.69       60.08     61.11 o
  -8   3   7     1101.43     1299.48    225.29 o
  -7   3   7      751.24      957.76     92.62 o
  -6   3   7     1550.85     1302.65    112.64 o
  -5   3   7      261.18      261.97     58.32 o
  -4   3   7       30.26       91.52     23.33 o
  -3   3   7      143.53      202.81     41.88 o
  -2   3   7        5.56       -8.11     12.97 o
  -1   3   7     2182.38     2100.83     71.28 o
   0   3   7     2137.68     2111.14     70.93 o
   1   3   7     2413.37     2339.41    142.35 o
   2   3   7    11592.62    10261.35    531.43 o
   3   3   7       17.14       21.16     15.81 o
   4   3   7    27577.98    31511.56    634.25 o
   5   3   7     4395.93     5928.57    279.65 o
   6   3   7     1247.57     1162.89     68.65 o
   7   3   7     1022.31     1016.07     57.02 o
   8   3   7      387.51      332.01     35.11 o
   9   3   7      100.32       -1.04     49.08 o
  10   3   7      803.46      866.90     72.75 o
  11   3   7       60.41      -18.36     52.75 o
  -7   4   7      479.35      285.52    147.69 o
  -6   4   7     4043.42     4045.76    254.22 o
  -5   4   7      193.59      202.88     49.99 o
  -4   4   7     4420.47     4727.96    164.72 o
  -3   4   7     1140.01     1108.65    105.55 o
  -2   4   7      370.89      407.47     36.21 o
  -1   4   7     9542.34     9022.60    562.19 o
   0   4   7      562.33      470.72     39.05 o
   1   4   7     2679.44     2414.87     85.62 o
   2   4   7     3104.01     2623.58   3251.66 o
   3   4   7       49.33       56.74     25.03 o
   4   4   7     9606.89     9531.45    219.19 o
   5   4   7     8139.46     8146.81    180.47 o
   6   4   7      879.57      944.48    119.23 o
   7   4   7     5391.90     5325.93    165.92 o
   8   4   7      792.19      750.16     51.58 o
   9   4   7     3326.75     3091.55    156.37 o
  10   4   7      906.43      800.74     80.50 o
  11   4   7       80.21      114.72     92.62 o
  -7   5   7       27.82       29.52     51.24 o
  -6   5   7     2622.37     2324.23    151.11 o
  -5   5   7     1728.73     1477.26    107.58 o
  -4   5   7     3946.98     3439.97    159.67 o
  -3   5   7     4555.77     4436.77    194.57 o
  -2   5   7      364.51      373.12     55.07 o
  -1   5   7    10799.36    10625.36    490.29 o
   0   5   7     2302.70     2202.90    169.90 o
   1   5   7      387.89      506.86     25.13 o
   2   5   7     1159.93     1186.65   3016.10 o
   3   5   7      319.27      420.54     60.08 o
   5   5   7      768.73      760.05    350.45 o
   6   5   7       34.26        1.36      7.65 o
   7   5   7     1783.99     1786.79    115.76 o
   8   5   7      622.56      648.17     43.44 o
   9   5   7    10195.52     9456.85    645.83 o
  10   5   7     5092.22     4948.13    271.62 o
  11   5   7      174.09      150.19     85.11 o
  12   5   7      851.57      675.87    115.15 o
  -6   6   7      283.62      263.51     70.09 o
  -5   6   7      129.03      101.68     51.24 o
  -4   6   7      625.43      703.32     56.49 o
  -3   6   7     2437.96     2523.47    109.28 o
  -2   6   7      654.73      649.48    170.22 o
  -1   6   7    12416.29    12182.67    545.78 o
   0   6   7     3393.75     3001.61    152.50 o
   1   6   7     5116.81     4657.15    172.02 o
   2   6   7     9186.21     8358.33    530.45 o
   3   6   7       89.37      483.61    255.33 o
   4   6   7     1784.64     5535.02    313.19 o
   5   6   7     1512.82     3868.05   1651.30 o
   6   6   7      568.83      352.80     40.72 o
   7   6   7       33.18       16.66     24.21 o
   8   6   7      342.22      485.62     55.07 o
   9   6   7     4090.21     3670.25    192.91 o
  10   6   7     3393.53     3334.27    260.33 o
  11   6   7       71.08      -45.06     85.11 o
  12   6   7     2292.43     1877.40    290.37 o
  -5   7   7      131.16      227.91     60.08 o
  -4   7   7     1762.81     1703.92     86.44 o
  -3   7   7       87.60      118.25     55.07 o
  -2   7   7       68.21       99.36     45.61 o
  -1   7   7     4288.46     4098.56    222.69 o
   0   7   7      228.41      230.91     42.55 o
   1   7   7     2151.14     1964.92    288.49 o
   2   7   7     5873.73     5406.55    543.90 o
   3   7   7       20.23       33.61     18.59 o
   4   7   7     5799.72     9281.88    655.84 o
   5   7   7     4083.14     4919.97    938.70 o
   6   7   7      404.42      406.55    227.79 o
   7   7   7     1935.18     2531.19    758.27 o
   8   7   7       98.47      161.86     26.75 o
   9   7   7      526.63      430.55    105.13 o
  10   7   7        2.82      140.18     95.12 o
  11   7   7        0.25      -50.06    105.13 o
  12   7   7     1071.91      720.92    145.19 o
  -5   8   7      395.85      431.52     70.54 o
  -4   8   7     3776.49     3597.84    178.78 o
  -3   8   7      689.78      747.17     70.80 o
  -2   8   7     1059.84      986.25    145.19 o
  -1   8   7      145.68      122.23     50.51 o
   0   8   7      415.21      455.69     47.69 o
   1   8   7       50.04       77.20     55.07 o
   2   8   7      807.78      642.36     88.40 o
   3   8   7      533.10      675.87     75.10 o
   4   8   7     5735.26     6172.90    320.41 o
   5   8   7     1457.45     1343.22     97.62 o
   6   8   7      414.10      394.96     39.82 o
   7   8   7     3132.36     2928.75    205.26 o
   8   8   7     1322.23     1351.73    155.20 o
   9   8   7     4474.13     4460.71    245.31 o
  10   8   7     1521.88     1381.77    135.17 o
  11   8   7      151.25      100.13     75.10 o
  -4   9   7     2975.32     2473.79    164.88 o
  -3   9   7     2871.61     2482.48    173.92 o
  -2   9   7      926.86      933.78    125.16 o
  -1   9   7     5046.22     4931.80    292.80 o
   0   9   7     1410.94     1139.19    107.64 o
   1   9   7      882.88      820.53     64.85 o
   2   9   7     1856.01     2416.24    560.72 o
   3   9   7      614.12      545.70     80.10 o
   5   9   7        9.52     1737.22    315.40 o
   6   9   7      809.24      910.39     92.62 o
   7   9   7      519.23      445.57     95.12 o
   8   9   7      162.73      110.14    100.13 o
   9   9   7     7622.72     6643.50    420.54 o
  10   9   7     3301.71     3259.17    295.38 o
  11   9   7      413.13      435.56    130.17 o
  -3  10   7      588.45      446.34     82.99 o
  -2  10   7        0.71       95.12     85.11 o
  -1  10   7     6451.69     6058.93    417.67 o
   0  10   7     1255.62     1092.44    112.64 o
   1  10   7     3765.86     3631.96    250.32 o
   2  10   7      138.93      167.99    100.13 o
   3  10   7        1.24      255.33     85.11 o
   4  10   7       10.86     1351.73    210.27 o
   5  10   7     1186.49     2963.79    775.99 o
   6  10   7       24.27       15.02     75.10 o
   7  10   7       35.10       60.85     45.61 o
   8  10   7      115.17       85.11     70.09 o
   9  10   7     2339.50     2257.89    190.24 o
  10  10   7     1136.94     1166.49    155.20 o
  11  10   7      230.12      220.28     90.12 o
  -1  11   7      237.64      239.59     92.62 o
   0  11   7       81.26      130.17     53.73 o
   1  11   7     2405.49     2078.83    205.26 o
   2  11   7     1499.17     1137.29    103.40 o
   3  11   7     2423.82     2483.18    215.28 o
   4  11   7     5020.47     4120.27    325.42 o
   5  11   7     4323.08     4110.26    265.34 o
   6  11   7      849.17      645.83    115.15 o
   7  11   7      838.67      816.04    145.19 o
   8  11   7        4.09       80.10     75.10 o
   9  11   7        0.74      -60.08    110.14 o
  10  11   7       21.62      -55.07     85.11 o
   0  12   7       11.59      -80.10     80.10 o
   1  12   7      122.77      230.29    125.16 o
   2  12   7      389.70      585.75    275.35 o
   3  12   7        4.12      -30.04     70.09 o
   4  12   7     2254.85     2568.29    260.33 o
   5  12   7     1057.66     1141.46    155.20 o
   6  12   7     1629.06     1677.15    185.24 o
   7  12   7      747.43      861.10    120.15 o
   8  12   7        0.96      -75.10     75.10 o
   9  12   7     1095.27     1126.44    185.24 o
  10  12   7      977.51     1007.70     95.39 o
   2  13   7       84.15      180.23     95.12 o
   3  13   7      325.17       85.11    120.15 o
   4  13   7      264.72      675.87    140.18 o
   5  13   7       32.58      595.76    170.22 o
   6  13   7     1483.34     1466.88    175.22 o
   7  13   7      503.37      510.65    110.14 o
   8  13   7      233.15      350.45    135.17 o
  -6 -10   8      580.41      472.40    127.66 o
  -5 -10   8       18.35      -20.40     94.80 o
  -4 -10   8      181.91      132.73     67.35 o
  -3 -10   8      656.12      466.00     72.51 o
  -2 -10   8       38.99       -5.87     44.84 o
  -1 -10   8      215.59      171.60     53.06 o
   0 -10   8      325.15      277.64    102.63 o
  -7  -9   8     4562.09     3995.56    282.86 o
  -6  -9   8     1205.61      976.28     82.61 o
  -5  -9   8     1428.55     1400.71    115.38 o
  -4  -9   8     1071.30     1250.97    130.17 o
  -3  -9   8      913.01      856.31     93.76 o
  -2  -9   8      550.47      652.75     70.30 o
  -1  -9   8        6.03       -0.04     44.47 o
   0  -9   8      355.42      357.24     53.86 o
   1  -9   8      194.60      121.33     46.96 o
   2  -9   8       57.97       59.11     48.97 o
  -8  -8   8       10.24      194.75    175.22 o
  -7  -8   8     1376.76     1353.05    150.19 o
  -6  -8   8      477.86      498.93     72.76 o
  -5  -8   8      784.80      553.41    147.69 o
  -4  -8   8     2557.66     2359.42    200.26 o
  -3  -8   8      447.80      368.86     62.05 o
  -2  -8   8     4360.69     4441.65    178.28 o
  -1  -8   8      286.16      219.61     43.50 o
   0  -8   8      119.96      140.08     48.11 o
   1  -8   8       14.16       15.53     48.11 o
   2  -8   8     1455.43     1241.47     80.64 o
   3  -8   8       29.50       72.88     47.72 o
   4  -8   8       97.38      127.70     56.50 o
  -8  -7   8      145.33      195.79     64.85 o
  -7  -7   8      860.75     1433.60    130.17 o
  -6  -7   8       16.50       81.75     36.31 o
  -5  -7   8       13.87       57.51     41.91 o
  -4  -7   8     2592.95     2463.05    140.54 o
  -3  -7   8     1065.28     1021.62     85.03 o
  -2  -7   8     5244.33     5113.37    203.76 o
  -1  -7   8      437.05      611.71     48.11 o
   0  -7   8       23.58       18.28     37.12 o
   1  -7   8     1082.43     1127.55     67.71 o
   2  -7   8        4.14       -0.08     47.22 o
   3  -7   8     2671.78     2357.72    127.32 o
   4  -7   8      620.64      473.11     61.43 o
   5  -7   8       11.63      -14.74     56.27 o
  -9  -6   8     1484.79     1268.47    113.12 o
  -8  -6   8      201.27      105.13     74.34 o
  -7  -6   8     6089.02     5168.15    247.12 o
  -6  -6   8      967.19     1167.98     80.64 o
  -5  -6   8      431.11      462.16    149.49 o
  -4  -6   8      746.71      645.86     67.59 o
  -3  -6   8        0.35       63.68     26.05 o
  -2  -6   8     2069.23     2032.71     94.05 o
  -1  -6   8      206.73      309.87     36.68 o
   0  -6   8      350.69      353.07     61.98 o
   1  -6   8     1909.00     2021.95     84.83 o
   2  -6   8      392.98      386.93     59.87 o
   3  -6   8     3961.73     3303.01    165.10 o
   4  -6   8      241.54      185.33     45.91 o
   5  -6   8       70.14       38.38     51.97 o
   6  -6   8     1397.48     1235.85    104.18 o
  -9  -5   8      693.46      842.05    232.80 o
  -8  -5   8      219.39      201.62     58.33 o
  -7  -5   8     7520.20     6663.36    306.20 o
  -6  -5   8      842.98     1114.03    154.02 o
  -5  -5   8     4860.17     4730.23    168.74 o
  -4  -5   8      638.40      785.41    109.60 o
  -3  -5   8      368.69      508.30     78.51 o
  -2  -5   8     1743.38     2096.06    108.95 o
  -1  -5   8      681.34      495.55     46.00 o
   0  -5   8      922.33      994.16     67.94 o
   1  -5   8     2601.56     2687.58     91.17 o
   2  -5   8      388.87      374.30     52.20 o
   3  -5   8     7535.71     7102.03    479.58 o
   4  -5   8     2151.74     2055.91    110.47 o
   5  -5   8      148.38      239.48    132.36 o
   6  -5   8     3462.78     3753.94    200.45 o
   7  -5   8       43.40       49.80     55.52 o
  -9  -4   8      239.51      331.08     68.42 o
  -8  -4   8        3.63        5.56     65.08 o
  -7  -4   8     1285.65     2701.46    123.74 o
  -6  -4   8       22.35       19.69     34.69 o
  -5  -4   8     2691.23     2358.45     93.60 o
  -4  -4   8     2281.45     2579.43    157.53 o
  -3  -4   8        9.58       20.09     14.02 o
  -2  -4   8     7523.91     7910.10    276.36 o
  -1  -4   8      544.10      546.93     89.60 o
   0  -4   8     1134.10     1310.57     60.83 o
   1  -4   8       26.36       57.71     59.56 o
   2  -4   8       10.45        9.63     22.34 o
   3  -4   8      190.85      132.67     36.33 o
   4  -4   8       18.05       44.28     35.41 o
   5  -4   8      112.68      209.10     74.58 o
   6  -4   8     1413.16     2598.64    164.51 o
   7  -4   8       18.14      110.26     49.87 o
   8  -4   8     2711.56     2204.29    183.74 o
  -9  -3   8      542.99      489.38     85.26 o
  -8  -3   8       46.81       87.60     45.10 o
  -7  -3   8     1218.72     3306.47    220.47 o
  -6  -3   8      311.29      337.57     71.54 o
  -5  -3   8       49.10       45.20     26.30 o
  -4  -3   8     1149.14     1109.22     63.59 o
  -3  -3   8      157.12      139.41     30.78 o
  -2  -3   8     7350.65     7322.90    259.48 o
  -1  -3   8      768.99      728.96     31.74 o
   0  -3   8     2257.09     2436.63     91.77 o
   1  -3   8     3082.40     3217.74    111.28 o
   2  -3   8      625.76      644.20     37.08 o
   3  -3   8     6144.67     5412.59    189.86 o
   4  -3   8     1160.93     1122.73    112.41 o
   5  -3   8      446.79      465.84     60.12 o
   6  -3   8      932.16     2393.27    249.03 o
   7  -3   8        5.51      331.45     54.01 o
   8  -3   8      858.66     1344.33    138.20 o
  -9  -2   8      720.39      677.67     77.64 o
  -8  -2   8      329.13      329.82     58.75 o
  -7  -2   8     6489.37     6196.07    198.18 o
  -6  -2   8     2542.66     3196.19    283.26 o
  -5  -2   8     1437.78     1628.68     95.38 o
  -4  -2   8       31.26       42.31     25.26 o
  -3  -2   8      287.98      174.33     26.45 o
  -2  -2   8     1550.62     1477.37     62.32 o
  -1  -2   8      484.66      645.80     36.05 o
   0  -2   8      576.50      537.98     38.82 o
   1  -2   8     7207.36     7619.58    179.35 o
   2  -2   8      817.57     1009.17     62.29 o
   3  -2   8    18537.55    17130.39    962.89 o
   4  -2   8     4029.85     3790.47    239.18 o
   5  -2   8     1454.13     1442.34    173.58 o
   6  -2   8       28.50       66.01     39.24 o
   7  -2   8       46.11      672.40     77.41 o
   8  -2   8      714.48     2046.73    347.14 o
   9  -2   8        7.74       56.07     58.32 o
  -9  -1   8      146.48      552.54    147.69 o
  -8  -1   8      332.08      460.59     61.88 o
  -7  -1   8     4095.06     4347.68    158.97 o
  -6  -1   8      454.37      669.45     47.57 o
  -5  -1   8     1497.17     1693.74     72.08 o
  -4  -1   8     1425.66     1565.10    119.95 o
  -3  -1   8       23.10       24.43     21.63 o
  -2  -1   8     3010.35     3183.46     86.70 o
  -1  -1   8      939.80      752.31     47.02 o
   0  -1   8      564.36      455.73     29.08 o
   1  -1   8     2500.56     2220.70    112.69 o
   2  -1   8      455.06      563.69     49.26 o
   3  -1   8    11653.30    11088.62    263.21 o
   4  -1   8     4394.79     4265.64    150.57 o
   5  -1   8     3069.90     2866.70    383.97 o
   6  -1   8     3394.77     4250.23    180.93 o
   7  -1   8      195.54      188.66     38.23 o
   8  -1   8     1848.41     1829.18    197.50 o
   9  -1   8      968.57     1146.65    104.39 o
  -9   0   8       38.57       76.12     67.35 o
  -8   0   8       41.68      122.66     63.43 o
  -7   0   8      920.15     3737.05    205.99 o
  -6   0   8      131.06      105.16     32.75 o
  -5   0   8     1856.12     1890.18     74.02 o
  -4   0   8      824.25      977.31     49.11 o
  -3   0   8        1.70       -3.56     23.68 o
  -2   0   8    11397.64    11161.83    290.94 o
  -1   0   8     3221.57     3180.62     78.05 o
   0   0   8    21764.74    22148.28    396.07 o
   1   0   8       86.47      158.90     17.73 o
   2   0   8      327.56      260.16     40.03 o
   3   0   8     2729.54     2552.93     89.56 o
   4   0   8        4.23       10.85     10.94 o
   5   0   8      572.98      672.59    856.52 o
   6   0   8     4365.05     6759.58    221.66 o
   7   0   8       16.94       39.19     33.11 o
   8   0   8     5599.54     5625.28    333.49 o
   9   0   8     2231.37     2070.80    555.71 o
  10   0   8      132.15       72.02     63.68 o
  -8   1   8      128.62      137.36     65.76 o
  -7   1   8      525.37     3020.69    174.65 o
  -6   1   8     1841.54     1909.34    112.97 o
  -5   1   8      433.23      922.21    355.45 o
  -4   1   8       35.65       43.61     34.74 o
  -3   1   8      263.11      243.32     26.23 o
  -2   1   8    10038.14     9920.08    241.80 o
  -1   1   8     2284.78     2258.19     68.33 o
   0   1   8      225.31      132.00     20.90 o
   1   1   8     6539.10     6531.16    157.29 o
   2   1   8     1409.78     1504.50     58.21 o
   3   1   8     5228.48     5546.48    173.98 o
   4   1   8     1224.84     1032.03     78.47 o
   5   1   8       74.46      140.35     43.04 o
   6   1   8     1239.28     2174.33    164.39 o
   7   1   8      557.90     1086.91     83.90 o
   8   1   8     2511.56     5138.81    576.81 o
   9   1   8      127.78      175.96     92.62 o
  10   1   8      211.23      240.72     61.15 o
  -8   2   8      590.86      580.74     76.80 o
  -7   2   8     1746.42     1600.77    190.24 o
  -6   2   8     1242.32     1347.66    103.31 o
  -5   2   8      144.27     1439.49   1143.96 o
  -4   2   8     1638.56     1486.70     79.59 o
  -3   2   8     1193.11     1189.74    138.82 o
  -2   2   8      229.25      249.54     18.92 o
  -1   2   8        2.41       -1.93     13.01 o
   0   2   8     4777.08     4770.36    126.74 o
   1   2   8     3160.61     3291.15    114.34 o
   2   2   8     1498.48     1640.49     44.41 o
   3   2   8    23005.22    22150.08    534.24 o
   4   2   8     4319.41     4199.80    342.00 o
   5   2   8     6748.44     6875.80    168.02 o
   6   2   8       57.87      256.40     25.79 o
   7   2   8     2025.82     3306.95    153.90 o
   8   2   8      144.78     1172.65    858.79 o
   9   2   8       38.38       25.51    130.17 o
  10   2   8      399.60      543.32    267.84 o
  11   2   8      443.38      360.46    120.15 o
  -7   3   8      497.81      886.31    100.47 o
  -6   3   8       17.51       12.02     49.99 o
  -5   3   8     1803.52     2189.10    222.79 o
  -4   3   8     1626.06     1583.99     91.84 o
  -3   3   8     1289.94     1593.18     67.93 o
  -2   3   8     2954.23     2868.27    186.43 o
  -1   3   8     2353.88     1918.20    126.24 o
   0   3   8      653.76      542.14     66.48 o
   1   3   8      494.49      502.91     41.26 o
   2   3   8       52.57       75.64     27.20 o
   3   3   8    18540.25    18806.08    608.42 o
   4   3   8     5362.81     5368.15    301.51 o
   5   3   8     6397.51     7480.34    575.20 o
   6   3   8     1171.04     2349.75    184.99 o
   7   3   8     1055.14     1229.00     58.84 o
   8   3   8     2664.90     2711.41    120.84 o
   9   3   8     1452.02     1629.90     99.12 o
  10   3   8      293.29      125.16     80.10 o
  11   3   8       14.03      -55.07    140.18 o
  -7   4   8     1186.32     2205.97    270.35 o
  -6   4   8        0.00        3.58     48.06 o
  -5   4   8     2057.92     1971.90    129.56 o
  -4   4   8      859.34      750.44    187.74 o
  -3   4   8      857.61      741.34     74.43 o
  -2   4   8     9304.63     9210.72    285.95 o
  -1   4   8     3466.42     3310.74    120.72 o
   0   4   8     1682.78     1680.61     72.78 o
   1   4   8      205.96      217.76     32.54 o
   2   4   8      815.75      630.65     45.61 o
   3   4   8      634.70      569.87     82.61 o
   4   4   8      467.83      666.54     45.86 o
   5   4   8     1866.32     2029.05   1083.50 o
   6   4   8     2330.50     2844.24    157.53 o
   7   4   8        3.63       -8.24     19.10 o
   8   4   8    10364.29    11820.92   1229.07 o
   9   4   8     4161.24     4065.20    250.32 o
  10   4   8     1428.19     1501.92    165.21 o
  11   4   8      581.95      340.44    100.13 o
  -6   5   8       21.36      170.84     64.39 o
  -5   5   8     1411.00     1402.11    210.27 o
  -4   5   8       50.30      162.99     63.43 o
  -3   5   8      765.21      683.39     49.99 o
  -2   5   8     1616.20     1529.83     79.74 o
  -1   5   8      420.61      431.08     38.94 o
   0   5   8     6364.73     6490.58    479.63 o
   1   5   8     4130.07     4061.44    198.54 o
   2   5   8      795.93     1129.72     74.09 o
   3   5   8    12081.12    11070.50   1639.60 o
   4   5   8      155.91       90.12     42.55 o
   5   5   8      867.97      740.15     42.63 o
   6   5   8      420.92      357.68     30.67 o
   7   5   8      920.73     1148.30     80.99 o
   8   5   8     3273.70     9442.01   1246.60 o
   9   5   8      757.51      570.73     90.12 o
  10   5   8     1422.96     1516.94    155.20 o
  11   5   8     1517.88     1256.61    170.22 o
  -6   6   8       93.96      119.50    157.70 o
  -5   6   8      576.51      771.88    240.31 o
  -4   6   8      124.96       71.09     43.30 o
  -3   6   8        0.06       -1.44     26.53 o
  -2   6   8      388.31      446.37     56.31 o
  -1   6   8        8.00        8.01     33.32 o
   0   6   8     5015.33     4577.67    450.58 o
   1   6   8     4303.60     4261.17    282.86 o
   2   6   8     1683.06     2005.97    170.22 o
   3   6   8    11440.34    12125.52    921.18 o
   4   6   8     4474.50     4620.92    225.29 o
   5   6   8     6197.92     5772.39    345.44 o
   6   6   8     1540.53     1923.32    103.31 o
   7   6   8     3536.66     3857.10    171.01 o
   8   6   8       34.40      608.34    623.30 o
   9   6   8       90.23       -5.01     60.08 o
  10   6   8      133.70      295.38     95.12 o
  11   6   8     1190.51     1171.50    180.23 o
  -5   7   8     2104.78     2110.17    347.95 o
  -4   7   8      477.26      443.09     64.78 o
  -3   7   8      477.68      509.94     50.67 o
  -2   7   8      321.65      372.59     51.24 o
  -1   7   8      366.03      387.27     65.08 o
   0   7   8      255.85      184.91     47.56 o
   1   7   8        9.71        5.72     24.03 o
   2   7   8       12.24       20.03     17.91 o
   3   7   8     5110.23     4620.92    295.38 o
   4   7   8     1559.68     1727.21    135.17 o
   5   7   8     5668.87     6818.73    540.69 o
   6   7   8     5613.84     7664.81    495.63 o
   7   7   8     1536.23     1582.53     85.39 o
   8   7   8     8751.88     8765.32    528.18 o
   9   7   8      789.42     1752.24    185.24 o
  10   7   8      654.67      901.15    140.18 o
  11   7   8       12.70      330.42    130.17 o
  -4   8   8     1133.16     1116.15     99.73 o
  -3   8   8     2755.91     2551.18    191.25 o
  -2   8   8     2053.28     2163.64    136.89 o
  -1   8   8      352.11      308.27     49.18 o
   0   8   8      487.13      698.83     74.34 o
   1   8   8     1825.95     1878.97    125.16 o
   2   8   8     1376.60     1315.82     81.79 o
   3   8   8     1205.02      946.21     90.12 o
   4   8   8      126.89      125.16     55.07 o
   5   8   8     1583.03     2042.61    160.21 o
   6   8   8     2703.17     4215.40    230.29 o
   7   8   8        3.82       50.06     85.11 o
   8   8   8     7062.62     7767.57    463.09 o
   9   8   8     3669.70     3559.56    315.40 o
  10   8   8     2147.18     1782.28    185.24 o
  11   8   8      807.90      610.78    120.15 o
  -3   9   8      742.66      688.19    107.64 o
  -2   9   8     2493.40     2553.55    277.86 o
  -1   9   8      265.07      204.98     44.14 o
   0   9   8     2671.83     2619.11    230.29 o
   1   9   8     3959.42     3897.95    198.12 o
   2   9   8      528.44      527.74    115.15 o
   3   9   8     7324.33     7129.13    380.49 o
   4   9   8       31.55       60.08     70.09 o
   5   9   8      104.65      330.42     85.11 o
   6   9   8       49.87      200.26     95.12 o
   7   9   8      373.17      390.50    105.13 o
   8   9   8     2154.60     4966.36    730.94 o
   9   9   8     1365.65     1096.40    140.18 o
  10   9   8     1303.17     1341.72    150.19 o
  11   9   8     1812.09     1401.79    180.23 o
  -2  10   8       91.46       25.03     70.09 o
  -1  10   8      143.75      290.37    135.17 o
   0  10   8     2477.30     2503.20    270.35 o
   1  10   8     1212.42     1266.62    130.17 o
   2  10   8     2024.53     2222.85    195.25 o
   3  10   8     3735.79     3244.15    285.37 o
   4  10   8     1958.96     2713.47    350.45 o
   5  10   8      657.08      500.64     90.12 o
   6  10   8     2926.97     3204.10    275.35 o
   7  10   8     1962.92     1306.67    155.20 o
   8  10   8     1139.85     1031.32    110.14 o
   9  10   8       36.22     1516.94    180.23 o
  10  10   8      143.83      260.33     85.11 o
  11  10   8      505.98      530.68    135.17 o
  -1  11   8        4.10      -30.04     75.10 o
   0  11   8        7.85       75.10     70.09 o
   1  11   8       67.82       90.12     70.09 o
   2  11   8      461.95      485.62    115.15 o
   3  11   8     2376.72     2403.08    210.27 o
   4  11   8      668.87      540.69     90.12 o
   5  11   8     1747.33     1506.93    160.21 o
   6  11   8     2722.32     3013.86    280.36 o
   7  11   8      935.17      961.23    115.15 o
   8  11   8     5793.26     6245.25    332.93 o
   9  11   8      535.33      660.85    125.16 o
  10  11   8       55.77       65.08    125.16 o
   1  12   8      152.15       60.08     80.10 o
   2  12   8       19.86      120.15     85.11 o
   3  12   8      244.68      240.31     85.11 o
   4  12   8        2.66        5.01     70.09 o
   5  12   8      545.48      405.52     95.12 o
   6  12   8     1611.64     3214.11    340.44 o
   7  12   8      220.53      275.35     90.12 o
   8  12   8     2288.60     2142.74    230.29 o
   9  12   8     1017.39     1026.31    160.21 o
   3  13   8     1977.58     1622.08    225.29 o
   4  13   8       93.35       15.02    120.15 o
   5  13   8        1.52      155.20    100.13 o
   6  13   8        0.83      575.74    110.14 o
   7  13   8       25.67      210.27    125.16 o
  -4 -10   9      236.39      347.88    110.14 o
  -3 -10   9      633.34      657.28    195.25 o
  -2 -10   9      378.59      257.37     74.09 o
  -6  -9   9     2969.05     2989.70    183.13 o
  -5  -9   9      531.04      743.69     92.04 o
  -4  -9   9     1018.09      938.01     90.22 o
  -3  -9   9     5042.61     4678.25    331.39 o
  -2  -9   9      602.02      479.15     76.80 o
  -1  -9   9      497.90      368.94     58.48 o
   0  -9   9      355.31      471.80    120.64 o
   1  -9   9       66.69        3.36     41.44 o
  -7  -8   9       15.11      -44.95    112.64 o
  -6  -8   9      750.58      607.60     64.84 o
  -5  -8   9      143.60      444.29    100.13 o
  -4  -8   9      335.71      402.08     63.72 o
  -3  -8   9     2555.95     3346.79    250.15 o
  -2  -8   9      653.81      583.04     81.48 o
  -1  -8   9     1272.11     1132.30     76.45 o
   0  -8   9     1252.63     1053.95    114.03 o
   1  -8   9        1.83      -13.55     35.44 o
   2  -8   9     1976.22     2142.18    129.27 o
   3  -8   9     1610.32     1314.91    103.73 o
  -8  -7   9     1774.47     1843.90    145.35 o
  -7  -7   9      159.71      150.19     92.62 o
  -6  -7   9      568.49      983.43     99.97 o
  -5  -7   9      324.64      267.90     54.86 o
  -4  -7   9      252.79      193.16     53.10 o
  -3  -7   9      409.74      816.44    146.63 o
  -2  -7   9        0.08       26.24     50.51 o
  -1  -7   9      596.51      507.68     52.40 o
   0  -7   9      354.20      237.00     53.88 o
   1  -7   9        4.10       33.23     41.02 o
   2  -7   9     3018.80     3041.61    130.21 o
   3  -7   9     1443.82     1481.19    120.53 o
   4  -7   9     1320.54     1057.54    121.26 o
  -8  -6   9     2023.51     1756.69    162.73 o
  -7  -6   9      313.62      229.18     63.43 o
  -6  -6   9     3667.78     4249.85    354.15 o
  -5  -6   9      924.59     1783.85    127.81 o
  -4  -6   9     2689.96     2853.65    200.26 o
  -3  -6   9      887.81      795.66    152.70 o
  -2  -6   9     2682.48     2538.58    185.18 o
  -1  -6   9      573.53      500.90     46.13 o
   0  -6   9       48.74       14.30     28.56 o
   1  -6   9       60.05       65.72     35.41 o
   2  -6   9      598.48      674.22     49.91 o
   3  -6   9      386.14      370.47     59.56 o
   4  -6   9      909.29      806.13     67.16 o
   5  -6   9     2198.20     1929.64    125.19 o
  -8  -5   9      430.93      323.09     63.72 o
  -7  -5   9       46.02        7.27     54.10 o
  -6  -5   9     7418.42     7049.76    254.48 o
  -5  -5   9     3182.84     3725.26    234.94 o
  -4  -5   9     3462.57     3808.92    199.20 o
  -3  -5   9     3327.31     3514.15    320.41 o
  -2  -5   9     1899.81     1912.82     86.21 o
  -1  -5   9      869.85      763.04     53.76 o
   0  -5   9      204.22      253.32     40.98 o
   1  -5   9      816.13      757.83    105.76 o
   2  -5   9      481.52      412.87     65.71 o
   3  -5   9      170.19       87.43     27.00 o
   4  -5   9      933.13      853.90     96.24 o
   5  -5   9      635.98      491.15     56.88 o
   6  -5   9       14.04      110.60     57.69 o
  -8  -4   9      760.11      797.82    138.49 o
  -7  -4   9       26.08       26.91     49.81 o
  -6  -4   9     1418.41     1600.04    102.75 o
  -5  -4   9      305.87      481.59     63.59 o
  -4  -4   9       67.32     1752.85    130.53 o
  -3  -4   9     2288.72     2621.00    745.74 o
  -2  -4   9      402.37      372.01     54.64 o
  -1  -4   9     3691.56     3784.15    188.64 o
   0  -4   9     1533.74     1415.94    124.88 o
   1  -4   9     2133.73     2331.47    111.28 o
   2  -4   9     3379.92     3412.53    109.86 o
   3  -4   9     2497.96     2508.17    138.74 o
   4  -4   9      315.34      230.49     33.96 o
   5  -4   9     1311.65     1232.74     85.07 o
   6  -4   9      180.26      236.23     49.87 o
   7  -4   9      616.26      484.48     59.28 o
  -8  -3   9     2937.41     2546.03    171.63 o
  -7  -3   9       92.77      106.61     49.64 o
  -6  -3   9     1326.20     2156.41    112.70 o
  -5  -3   9      237.81     1109.13     72.20 o
  -4  -3   9      272.54      711.04     51.37 o
  -3  -3   9      504.20     2331.19    234.85 o
  -2  -3   9      150.19      177.76     54.93 o
  -1  -3   9     8138.52     8153.46    203.12 o
   0  -3   9      721.37      706.03     50.58 o
   1  -3   9      675.81      685.49     88.41 o
   2  -3   9     6361.99     6187.68    168.17 o
   3  -3   9     2563.93     2616.45    125.01 o
   4  -3   9     1167.76      949.62     73.71 o
   5  -3   9     1119.76      878.67    107.96 o
   6  -3   9       69.05       64.27     46.21 o
   7  -3   9     1217.56     1159.20    139.17 o
   8  -3   9       41.11       21.75     55.06 o
  -8  -2   9     1798.97     1816.99    108.64 o
  -7  -2   9      254.06      165.71     60.30 o
  -6  -2   9     5361.61     6780.01    263.86 o
  -5  -2   9     2605.24     3104.68    131.72 o
  -4  -2   9     4198.14     4354.75    207.87 o
  -3  -2   9     1542.84     1220.47     78.04 o
  -2  -2   9      130.63      140.77     25.94 o
  -1  -2   9     2283.13     2165.12     73.71 o
   0  -2   9      734.44      643.95     81.79 o
   1  -2   9      344.76      368.75     40.96 o
   2  -2   9     1208.44     1446.89     54.57 o
   3  -2   9      164.76      182.17     28.44 o
   4  -2   9     5642.31     5374.85    307.29 o
   5  -2   9     3924.66     3466.15    264.73 o
   6  -2   9      694.52      497.91    112.64 o
   7  -2   9     2143.28     1923.50    198.49 o
   8  -2   9     1162.29     1100.98     92.14 o
  -8  -1   9       11.28       85.53     61.11 o
  -7  -1   9      217.96      148.86     59.87 o
  -6  -1   9     3151.67     3469.85    131.52 o
  -5  -1   9     1917.51     2834.86    122.84 o
  -4  -1   9     5313.79     7471.10    330.51 o
  -3  -1   9     3422.53     3344.17    242.80 o
  -2  -1   9      503.92      473.17     64.33 o
  -1  -1   9     7617.55     7631.09    178.55 o
   0  -1   9       14.36       30.70     16.09 o
   1  -1   9      615.52      437.44     59.80 o
   2  -1   9       65.36       63.76     19.66 o
   3  -1   9       18.74       -3.89     15.63 o
   4  -1   9     3568.19     3283.46    124.80 o
   5  -1   9      663.03      450.78     87.61 o
   6  -1   9      129.87       87.77     28.51 o
   7  -1   9     2639.32     2617.97    158.03 o
   8  -1   9     2423.30     2255.74    130.40 o
   9  -1   9     1246.87     1722.65    146.63 o
  -8   0   9     1689.02     1367.10    110.46 o
  -7   0   9        0.36      -49.48     59.87 o
  -6   0   9     1027.62     1229.11     84.22 o
  -5   0   9     2009.67     2141.28    139.46 o
  -4   0   9     1209.10     2902.06    144.48 o
  -3   0   9     3230.03     2706.64    246.19 o
  -2   0   9      293.29      231.44     31.37 o
  -1   0   9    13779.44    12982.17    324.56 o
   0   0   9     5167.39     4936.92    141.87 o
   1   0   9     4091.27     4002.49    161.95 o
   2   0   9     2275.43     2317.09     83.02 o
   3   0   9     2997.21     3265.97    103.63 o
   4   0   9     1246.61     1302.64     91.71 o
   5   0   9     1034.81      931.98     52.52 o
   6   0   9      185.23      273.48     91.30 o
   7   0   9      166.39      240.82     58.88 o
   8   0   9      406.98      399.71     44.84 o
   9   0   9      630.96      948.55    152.70 o
  10   0   9     1655.91     1461.87    185.24 o
  -8   1   9     2286.44     2019.42    317.91 o
  -7   1   9       39.88       65.90     59.87 o
  -6   1   9     1082.59     3723.61    300.57 o
  -5   1   9      438.09      568.09     52.77 o
  -4   1   9     1160.92      968.06     58.97 o
  -3   1   9        9.09      189.96     93.94 o
  -2   1   9      584.89      528.28     25.80 o
  -1   1   9     3574.59     3302.10     85.89 o
   0   1   9     2956.46     2550.73     90.07 o
   1   1   9     5736.77     5449.36    144.97 o
   2   1   9     9354.38     9133.17    338.60 o
   3   1   9     2015.00     2078.56     76.01 o
   4   1   9     1888.30     1665.65    111.57 o
   5   1   9     3697.79     3147.40    111.28 o
   6   1   9     1448.53     1327.51     75.44 o
   7   1   9     1860.84     2702.64    353.81 o
   8   1   9      234.13      293.01     48.22 o
   9   1   9      166.40      370.47     95.12 o
  10   1   9       98.20     -120.15    120.15 o
  -7   2   9       14.74       23.27     75.10 o
  -6   2   9     3308.45     3964.47    265.34 o
  -5   2   9     2195.72     3307.49    162.96 o
  -4   2   9     4021.28     3553.23    260.33 o
  -3   2   9     5040.13     4467.49    229.78 o
  -2   2   9      193.12      263.13     49.04 o
  -1   2   9     1105.13      864.38     32.19 o
   0   2   9     1652.63     1533.05     58.47 o
   1   2   9      108.05      108.52     16.29 o
   2   2   9     5022.36     5242.14    172.40 o
   3   2   9      353.66      345.91     24.08 o
   4   2   9     6163.17     5712.01    149.72 o
   5   2   9     8099.88     7326.97    385.23 o
   6   2   9     2343.53     2159.88     80.65 o
   7   2   9     5367.43     5263.04    369.66 o
   8   2   9     1351.34     1498.08    262.84 o
   9   2   9       76.20      831.06    125.16 o
  10   2   9      612.10     1031.32    140.18 o
  -7   3   9      594.81      629.10     76.92 o
  -6   3   9     1464.41     1360.36    102.66 o
  -5   3   9     2039.17     2199.45    137.68 o
  -4   3   9     1733.86     2779.83    233.01 o
  -3   3   9     8222.47     8851.59    343.89 o
  -2   3   9        6.60       -5.18     20.75 o
  -1   3   9      668.28      541.03     83.86 o
   0   3   9       43.98       30.31     14.70 o
   1   3   9     1419.97     1279.51     59.15 o
   2   3   9     1167.58     1094.21    119.23 o
   3   3   9      349.80      332.62     27.88 o
   4   3   9     3239.65     2677.78    160.95 o
   5   3   9     3106.40     2743.38    137.30 o
   6   3   9     1577.58     1437.41     87.60 o
   7   3   9     2836.27     3028.55    202.76 o
   8   3   9     3407.38     3302.42    164.58 o
   9   3   9      862.79     2348.01    215.28 o
  10   3   9     2011.19     2147.75    230.29 o
  11   3   9      113.98      260.33    100.13 o
  -6   4   9      457.02      693.82     83.14 o
  -5   4   9      102.04      256.05     60.08 o
  -4   4   9      373.82     1132.72    275.35 o
  -3   4   9     1902.50     1973.15    463.09 o
  -2   4   9       82.96       49.06     23.36 o
  -1   4   9     7632.16     7101.67    258.65 o
   0   4   9     3604.83     3389.16    160.44 o
   1   4   9     2752.55     2921.35    184.70 o
   2   4   9    11529.47    12395.87    680.87 o
   3   4   9       12.13       69.70     50.65 o
   4   4   9      548.26      518.68     33.72 o
   5   4   9      118.30      196.92     41.66 o
   6   4   9       31.05       72.09     34.87 o
   7   4   9      169.96      120.15     41.66 o
   8   4   9      816.23      848.58    428.05 o
   9   4   9     1810.61     2162.77    170.22 o
  10   4   9     1617.22     1702.18    200.26 o
  11   4   9      162.25      300.38     95.12 o
  -6   5   9     1516.34     2603.16    357.96 o
  -5   5   9      627.16      534.47     63.43 o
  -4   5   9       14.35      133.57     43.30 o
  -3   5   9      348.10      168.34     45.58 o
  -2   5   9       46.26       60.08     34.22 o
  -1   5   9      581.26      510.70     86.13 o
   0   5   9     3844.86     3374.24    198.62 o
   1   5   9     2058.03     1818.95    115.42 o
   2   5   9    11553.19    11815.81    588.25 o
   3   5   9     1433.27     1391.78    105.13 o
   4   5   9     4476.92     3768.64    610.78 o
   5   5   9     1838.11     1423.61     93.76 o
   6   5   9     1448.85     1890.42    518.16 o
   7   5   9     1562.15     1551.72     91.23 o
   8   5   9     1112.74     1343.93     92.47 o
   9   5   9      805.56     1496.92    150.19 o
  10   5   9      930.82      735.94    125.16 o
  11   5   9       94.83      220.28    125.16 o
  -5   6   9      863.29      961.23    130.17 o
  -4   6   9      339.41      157.13    122.66 o
  -3   6   9     2346.79     2167.84    126.29 o
  -2   6   9        0.18       15.88     25.31 o
  -1   6   9       64.86       82.33     47.56 o
   0   6   9     1025.70      978.00     58.33 o
   1   6   9       67.26       56.86     21.88 o
   2   6   9     1901.53     2047.62    135.17 o
   3   6   9       90.43       50.06     50.06 o
   4   6   9     6635.08     6678.55    385.49 o
   5   6   9     8313.55     7729.89    450.58 o
   6   6   9     2730.67     2854.98    154.68 o
   7   6   9     4903.82     6176.00    713.41 o
   8   6   9       84.30     1500.58    377.98 o
   9   6   9      111.27      996.28    130.17 o
  10   6   9       50.72      530.68    100.13 o
  11   6   9       27.78      145.19    120.15 o
  -4   7   9      514.58      832.39     89.80 o
  -3   7   9     2245.68     2259.18    225.29 o
  -2   7   9       10.12      -22.27     39.59 o
  -1   7   9     1747.97     1540.70    112.64 o
   0   7   9     1181.29      998.14     73.34 o
   1   7   9     1738.04     1797.30    165.21 o
   2   7   9     1961.89     1967.52    155.20 o
   3   7   9        0.58      -25.03     65.08 o
   4   7   9     2131.43     2257.89    200.26 o
   5   7   9     7300.84     7825.02    470.60 o
   6   7   9     1157.59     1061.36    110.14 o
   7   7   9     3239.41     4260.45    235.30 o
   8   7   9      501.04      427.40     61.27 o
   9   7   9     2486.03     3234.14    205.26 o
  10   7   9      942.94     1496.92    165.21 o
  11   7   9      181.47       80.10     95.12 o
  -4   8   9      365.41      340.44    105.13 o
  -3   8   9     1199.06     1201.54    170.22 o
  -2   8   9      213.80      145.19     80.10 o
  -1   8   9     1769.42     1807.31    150.19 o
   0   8   9     2298.25     2142.74    160.21 o
   1   8   9     3025.57     3028.88    185.24 o
   2   8   9    12120.49    12641.18    720.92 o
   3   8   9        5.01       55.07     75.10 o
   4   8   9     1282.15     1166.49    105.13 o
   5   8   9     1137.13     1406.80    110.14 o
   6   8   9        2.66       65.08     80.10 o
   7   8   9      918.31     1241.59    135.17 o
   8   8   9      159.00      228.75     62.58 o
   9   8   9      991.92     1316.69    140.18 o
  10   8   9     1608.72     2588.31    295.38 o
  11   8   9      496.96      670.86    120.15 o
  -3   9   9        0.02      -55.07    110.14 o
  -2   9   9      444.01      495.63     95.12 o
  -1   9   9      613.92      881.13    110.14 o
   0   9   9     1534.41     1607.06    130.17 o
   1   9   9      872.33      851.09    110.14 o
   2   9   9     8996.58     8415.77    530.68 o
   3   9   9       31.42      170.22     75.10 o
   4   9   9     4083.64     4425.67    290.37 o
   5   9   9      612.58      550.70    105.13 o
   6   9   9     1248.15     1612.06    160.21 o
   7   9   9     1463.32     2332.99    225.29 o
   8   9   9        0.02      150.19     70.09 o
   9   9   9      240.24      520.67     95.12 o
  10   9   9     1025.29     1196.53    140.18 o
  11   9   9      274.89      285.37    100.13 o
  -1  10   9      295.15      360.46    105.13 o
   0  10   9       69.00      160.21     75.10 o
   1  10   9       20.87        5.01     60.08 o
   2  10   9     1094.42     1176.51    160.21 o
   3  10   9       10.54      -25.03     60.08 o
   4  10   9     3662.58     3018.86    210.27 o
   5  10   9     3518.16     3414.37    245.31 o
   6  10   9     2152.31     2272.91    235.30 o
   7  10   9     7135.01     6975.22    337.66 o
   8  10   9      262.85     1231.58    205.26 o
   9  10   9      799.84     1311.68    155.20 o
  10  10   9        3.74      -45.06     80.10 o
   0  11   9      111.47      245.31     80.10 o
   1  11   9      632.90      660.85    125.16 o
   2  11   9      188.99      310.40     80.10 o
   3  11   9       22.46       10.01     70.09 o
   4  11   9      915.54      710.91    120.15 o
   5  11   9     1875.93     1692.17    175.22 o
   6  11   9       29.32      125.16    110.14 o
   7  11   9     5376.73     5196.65    530.68 o
   8  11   9       53.42      644.41     88.29 o
   9  11   9     1502.87     2067.65    200.26 o
  10  11   9      551.20     1491.91    210.27 o
   2  12   9     3339.92     2998.84    315.40 o
   3  12   9       37.05        5.01     75.10 o
   4  12   9      821.20      921.18    150.19 o
   5  12   9       79.70      175.22     85.11 o
   6  12   9      418.56      445.57    100.13 o
   7  12   9       70.17      305.39    105.13 o
   8  12   9        2.59      -35.04     90.12 o
   5  13   9      498.58      465.60    125.16 o
   6  13   9     1030.64      750.96    120.15 o
  -4  -9  10      680.28      826.48    100.85 o
  -3  -9  10      270.95      235.30     67.26 o
  -2  -9  10     3131.41     2853.82    470.60 o
  -1  -9  10     2155.87     2035.10    169.81 o
  -6  -8  10      139.37      119.03     59.92 o
  -5  -8  10      101.12      220.91    148.83 o
  -4  -8  10      548.67      837.17    127.44 o
  -3  -8  10      111.74      -10.25     74.09 o
  -2  -8  10      649.18     1222.85    106.03 o
  -1  -8  10     1420.59     1213.05    180.23 o
   0  -8  10       24.94       27.96     73.65 o
   1  -8  10     2100.00     1881.81    130.01 o
   2  -8  10      391.09      333.24     46.66 o
  -7  -7  10     1253.21     1088.77    128.31 o
  -6  -7  10      739.75      858.21    131.66 o
  -5  -7  10     1145.54     1102.01     89.63 o
  -4  -7  10     3944.48     3570.85    430.55 o
  -3  -7  10       16.53      216.94     67.35 o
  -2  -7  10       96.75     2293.79    231.85 o
  -1  -7  10      129.01      248.41    135.17 o
   0  -7  10      275.61      326.77     52.87 o
   1  -7  10      468.68      347.25     47.82 o
   2  -7  10      127.84      125.36     42.30 o
   3  -7  10     1733.72     1691.93    106.60 o
  -7  -6  10     1551.00     1665.12    533.18 o
  -6  -6  10     2011.41     1862.62    114.63 o
  -5  -6  10     1810.76     1793.96     95.96 o
  -4  -6  10     3593.44     2882.24    250.51 o
  -3  -6  10       62.60      180.23     62.55 o
  -2  -6  10     2138.63     4309.75    286.75 o
  -1  -6  10     2233.94     2111.58    150.19 o
   0  -6  10     1157.98     1095.15     89.73 o
   1  -6  10     1599.72     1480.72    138.96 o
   2  -6  10      159.95      152.13     41.31 o
   3  -6  10        1.48       21.52     43.43 o
   4  -6  10     1222.82     1004.33     78.65 o
   5  -6  10      339.00      314.45     58.08 o
  -7  -5  10       79.69      143.37     57.69 o
  -6  -5  10      500.40      468.15     56.50 o
  -5  -5  10      296.84      638.37    189.38 o
  -4  -5  10     1792.17     1868.27    129.82 o
  -3  -5  10      258.46      343.19     90.12 o
  -2  -5  10     2996.64     2735.08    152.77 o
  -1  -5  10     3065.81     3082.46    172.72 o
   0  -5  10     2278.07     2387.09    247.58 o
   1  -5  10     4909.38     5126.97    220.45 o
   2  -5  10       52.20       75.27     29.87 o
   3  -5  10       16.08       21.92     28.55 o
   4  -5  10       34.48       28.47     55.56 o
   5  -5  10      363.65      377.72     73.13 o
   6  -5  10      101.92       36.35     56.38 o
  -8  -4  10      534.60      529.67     73.38 o
  -7  -4  10     1517.67     1411.02    206.32 o
  -6  -4  10       12.82       48.40     53.47 o
  -5  -4  10      448.62      524.81     89.85 o
  -4  -4  10     1024.51     1803.73    587.48 o
  -3  -4  10      353.86     1188.49     83.56 o
  -2  -4  10     1139.58     1408.95     97.30 o
  -1  -4  10     1835.54     2297.14    145.19 o
   0  -4  10        7.34      -24.44     24.44 o
   1  -4  10     5908.07     5738.91    242.16 o
   2  -4  10       23.98       28.57     34.26 o
   3  -4  10     1383.36     1245.06     75.87 o
   4  -4  10     2215.11     2205.42    171.72 o
   5  -4  10       28.17       55.46     40.48 o
   6  -4  10     2590.21     2415.14    228.44 o
  -8  -3  10      615.06      523.96     77.04 o
  -7  -3  10     4223.48     3850.35    271.30 o
  -6  -3  10      762.48      735.20     73.92 o
  -5  -3  10     1369.85     1294.59     66.69 o
  -4  -3  10     5130.63     5087.75    485.60 o
  -3  -3  10       10.23      363.56     57.09 o
  -1  -3  10        1.07       81.70     38.30 o
   0  -3  10        0.99        2.11     20.99 o
   1  -3  10       68.47       47.95     37.26 o
   2  -3  10      167.05      259.48     56.84 o
   3  -3  10     1273.96     1400.03     78.04 o
   4  -3  10     3716.48     3515.45    170.98 o
   5  -3  10      322.33      377.93     48.97 o
   6  -3  10     2662.62     2269.22    193.21 o
   7  -3  10      145.59      234.67     49.72 o
  -8  -2  10        0.43      -36.30     51.23 o
  -7  -2  10     1597.97     1400.41     98.86 o
  -6  -2  10     1268.82     1067.48     55.44 o
  -5  -2  10     1807.16     2124.93    150.94 o
  -4  -2  10     6002.64     5328.68    168.02 o
  -3  -2  10      308.41      333.69     36.23 o
  -2  -2  10     2341.83     3780.54    148.79 o
  -1  -2  10      525.13      492.85     85.99 o
   0  -2  10      216.23      407.61    127.90 o
   1  -2  10     2520.04     2530.26    182.10 o
   2  -2  10      593.76      658.66     37.30 o
   3  -2  10       29.68        7.19     28.57 o
   4  -2  10      765.01      773.89     55.99 o
   5  -2  10      233.24      242.85     42.15 o
   6  -2  10     2386.36     2336.85    125.79 o
   7  -2  10       62.16      139.54     60.03 o
   8  -2  10     1327.99     1113.36    107.47 o
  -8  -1  10      115.80       54.30     67.35 o
  -7  -1  10       15.96       65.08     70.09 o
  -6  -1  10     1010.03     1058.38     63.99 o
  -5  -1  10     1180.41     1190.15     96.11 o
  -4  -1  10     2697.88     2489.85    213.89 o
  -3  -1  10     2725.04     3596.49    126.23 o
  -2  -1  10    10539.02    10287.94    269.99 o
  -1  -1  10     1950.27     1760.83     66.44 o
   0  -1  10      497.58      472.96     30.97 o
   1  -1  10     3725.19     3954.75    179.93 o
   2  -1  10      386.79      570.57     40.26 o
   3  -1  10      411.55      364.45     24.98 o
   4  -1  10       87.00       60.50     27.24 o
   5  -1  10      188.95      223.16     33.47 o
   6  -1  10      326.60      124.10     32.75 o
   7  -1  10        0.93        9.55     35.29 o
   8  -1  10     1251.47     1250.50    157.26 o
   9  -1  10     2451.69     2428.11    215.28 o
  -7   0  10     2600.00     2017.28    143.08 o
  -6   0  10      671.83      716.04     82.63 o
  -5   0  10       79.07       31.51     31.20 o
  -4   0  10      130.54      986.22    489.21 o
  -3   0  10     2488.45     3245.59    148.44 o
  -2   0  10      730.49      971.08     51.31 o
  -1   0  10     2455.78     2625.40     93.32 o
   0   0  10      692.11      599.18     31.70 o
   1   0  10     2401.20     2344.08    145.58 o
   2   0  10       77.31       82.03     17.23 o
   3   0  10     1686.69     1655.29     82.91 o
   4   0  10     4549.34     4425.54    150.90 o
   5   0  10        4.21       11.34     44.53 o
   6   0  10     4916.53     5020.40    362.02 o
   7   0  10       27.03       30.04     45.61 o
   8   0  10        0.33        6.68     47.69 o
   9   0  10      795.51      841.08    165.21 o
  -7   1  10     4700.83     4176.61    428.05 o
  -6   1  10      301.22      208.87     41.91 o
  -5   1  10     3666.35     3238.16    135.79 o
  -4   1  10     3411.92     3556.17    433.45 o
  -3   1  10      175.70      283.52     39.63 o
  -1   1  10     1042.63     1249.23    251.43 o
   0   1  10      116.91      117.25     28.42 o
   1   1  10      378.39      303.84     33.08 o
   2   1  10     2507.81     2348.99     97.83 o
   3   1  10     1196.38     1173.29     44.47 o
   4   1  10     1097.71     1023.16     57.09 o
   5   1  10      875.20      680.09     45.30 o
   6   1  10     9860.75    10236.44    535.69 o
   7   1  10        7.73      -40.44     45.61 o
   8   1  10      935.11      863.42    125.16 o
   9   1  10      136.73      165.21     80.10 o
  10   1  10       92.72      160.21    125.16 o
  -7   2  10     1121.51     1127.79     98.93 o
  -6   2  10      523.18      471.85     60.15 o
  -5   2  10     2375.90     2606.60    111.18 o
  -4   2  10     6240.13     5520.06    222.39 o
  -3   2  10      888.20      776.17     84.92 o
  -2   2  10     4334.14     4651.95    165.77 o
  -1   2  10      293.12      705.32    138.74 o
   0   2  10        1.76       79.26     40.22 o
   1   2  10     1341.37     1146.75     41.40 o
   2   2  10     2714.42     2699.94    151.34 o
   3   2  10      318.85      278.48     16.98 o
   4   2  10      780.61      909.88     60.49 o
   5   2  10     1231.96     1128.58    102.16 o
   6   2  10     5200.91     5021.84    226.67 o
   7   2  10       54.19       88.59     40.60 o
   8   2  10     2051.12     1598.80    217.78 o
   9   2  10     1242.98     1436.84    195.25 o
  10   2  10      768.79      645.83    110.14 o
  -6   3  10       55.27      146.94     65.42 o
  -5   3  10      119.74      809.13    352.95 o
  -4   3  10     2457.69     2441.58    430.55 o
  -3   3  10     2092.49     2369.75    105.86 o
  -2   3  10    10655.92     9525.57    536.49 o
  -1   3  10      728.90      658.56     44.54 o
   0   3  10      581.31      480.61     55.64 o
   1   3  10     3752.33     3657.34    133.51 o
   2   3  10      522.41      626.92     42.07 o
   3   3  10     1902.10     1735.78    179.21 o
   4   3  10      128.11      148.36     30.67 o
   5   3  10       64.31       42.10     28.80 o
   6   3  10       14.85      -13.47     28.69 o
   7   3  10       11.82      -38.38     47.69 o
   8   3  10      588.53      484.14    160.21 o
   9   3  10     1983.91     2628.36    275.35 o
  10   3  10      477.06      385.49    125.16 o
  -6   4  10      159.98       97.15     77.60 o
  -5   4  10      664.06      617.37     97.17 o
  -4   4  10        3.48     1467.24    425.54 o
  -3   4  10      367.25      480.62    100.13 o
  -2   4  10     1236.78     1433.50    192.75 o
  -1   4  10     1469.19     1283.89     85.49 o
   0   4  10      999.36     1026.44     57.64 o
   1   4  10     4368.93     4408.88    192.75 o
   2   4  10     1299.06     1180.92    102.80 o
   3   4  10    10988.17    10790.87    357.99 o
   4   4  10      781.00      689.32     51.87 o
   5   4  10      110.88       83.18     38.49 o
   6   4  10     4274.07     4485.69    159.80 o
   7   4  10     1191.89     1089.83    232.80 o
   8   4  10      294.04      397.58    167.71 o
   9   4  10      445.15      690.88    110.14 o
  10   4  10      119.62      290.37    125.16 o
  -5   5  10     1324.00     1110.64     92.57 o
  -4   5  10     1580.69     1207.83    302.89 o
  -3   5  10      153.43      147.41     46.91 o
  -2   5  10      609.05     1263.04    108.72 o
  -1   5  10     1055.36     1503.91    114.36 o
   0   5  10       14.08       55.66     28.71 o
   1   5  10      824.62      898.12    127.66 o
   2   5  10     1375.78     1346.72    155.20 o
   3   5  10     6676.45     6918.86    395.51 o
   4   5  10     2298.42     2483.10    130.17 o
   5   5  10      861.53      763.65     87.61 o
   6   5  10     7444.53     6970.07    312.75 o
   7   5  10      202.38      222.48     47.69 o
   8   5  10     1096.28      889.19     78.19 o
   9   5  10      137.16      100.13     75.10 o
  10   5  10      577.61      650.83    135.17 o
  -5   6  10     1538.15     1351.73    180.23 o
  -4   6  10     2135.77     1817.33    165.21 o
  -3   6  10      171.89      240.31     75.10 o
  -2   6  10     6075.60     5882.53    535.69 o
  -1   6  10       71.62      608.30    213.98 o
   0   6  10      984.89      876.12     95.12 o
   1   6  10      972.29     1001.28     95.12 o
   2   6  10      685.93      645.83     90.12 o
   3   6  10     1872.91     1957.51    165.21 o
   4   6  10      560.45      585.75     90.12 o
   5   6  10      757.49      835.56     95.12 o
   6   6  10     2222.08     2345.62    134.24 o
   7   6  10      259.47      227.39     49.18 o
   8   6  10     4820.63     4334.22    360.46 o
   9   6  10      382.13      345.44    115.15 o
  10   6  10      593.71     1081.38    150.19 o
  11   6  10     2568.29     3294.22    430.55 o
  -4   7  10      625.08      801.03    150.19 o
  -3   7  10       84.94      140.18    105.13 o
  -2   7  10     5160.41     4726.05    335.43 o
  -1   7  10      488.87      811.57    170.22 o
   0   7  10     2485.80     2393.06    235.30 o
   1   7  10     3821.05     3549.54    290.37 o
   2   7  10        4.82      -20.03     45.06 o
   3   7  10     1599.54     1822.33    135.17 o
   4   7  10       86.01       80.10     70.09 o
   5   7  10      109.87       45.06     55.07 o
   6   7  10      233.05      163.11     50.79 o
   7   7  10      928.20      962.51     84.96 o
   8   7  10     1377.93     1165.80    140.18 o
   9   7  10     1917.54     1917.45    190.24 o
  10   7  10      243.72      390.50    100.13 o
  -3   8  10       48.45      140.18    115.15 o
  -2   8  10     1036.95     1121.44    130.17 o
  -1   8  10      694.43      455.58     85.11 o
   0   8  10     1333.52     1376.76    145.19 o
   1   8  10     5078.08     5036.45    375.48 o
   2   8  10      679.54      906.16    110.14 o
   3   8  10     9196.70     8981.50    445.57 o
   4   8  10      442.96      510.65     90.12 o
   5   8  10      671.48      851.09    105.13 o
   6   8  10      715.97      660.85    110.14 o
   7   8  10     1034.46     1106.92    130.17 o
   8   8  10        7.45      155.15    187.74 o
   9   8  10       62.38      625.80    125.16 o
  10   8  10        7.89       75.10     85.11 o
  -2   9  10      400.69     1201.54    225.29 o
  -1   9  10        2.62      100.13    100.13 o
   0   9  10      172.65      205.26     90.12 o
   1   9  10      470.72      475.61    100.13 o
   2   9  10        5.86      -75.10     75.10 o
   3   9  10     2811.73     2598.33    170.22 o
   4   9  10      305.07      335.43    110.14 o
   5   9  10     2359.82     2062.64    165.21 o
   6   9  10     1845.95     1927.47    225.29 o
   7   9  10       36.85      -75.10     95.12 o
   8   9  10     2103.46     1772.02    131.87 o
   9   9  10      268.22      360.46     90.12 o
  10   9  10      306.29      455.58    140.18 o
  -1  10  10      427.46      545.70    120.15 o
   0  10  10     2133.22     1847.36    205.26 o
   1  10  10      139.66       30.04     65.08 o
   2  10  10      761.89      735.94    115.15 o
   3  10  10     2963.60     2948.77    290.37 o
   4  10  10     1066.62     1256.61    160.21 o
   5  10  10      628.25      495.63     85.11 o
   6  10  10     1735.91     1511.94    155.20 o
   7  10  10      428.92      403.16     67.26 o
   8  10  10     4295.77     4385.61    320.41 o
   9  10  10      273.76      700.90    135.17 o
  10  10  10      262.79      240.31    100.13 o
   2  11  10      767.02      996.28    150.19 o
   3  11  10      381.48      260.33     80.10 o
   4  11  10      172.30      175.22     80.10 o
   5  11  10      330.03      335.43    115.15 o
   6  11  10       13.65      155.20     80.10 o
   7  11  10       24.02       30.04    115.15 o
   8  11  10     2648.35     2595.19    265.34 o
   9  11  10      377.00      991.27    280.36 o
   3  12  10     4341.28     4060.20    375.48 o
   4  12  10      500.51      375.48     90.12 o
   5  12  10     2015.37     2192.81    235.30 o
   6  12  10      589.71      715.92    140.18 o
   7  12  10       43.78       60.08     85.11 o
  -4  -8  11       11.58       40.42    115.15 o
  -3  -8  11     1037.08      926.40     98.37 o
  -2  -8  11      276.37      296.46     72.59 o
  -1  -8  11      127.58      195.25    100.13 o
   0  -8  11      513.72      545.98     90.12 o
  -5  -7  11     1189.13     1273.37    210.81 o
  -4  -7  11      186.55      116.82     58.33 o
  -3  -7  11     3473.55     3288.87    274.20 o
  -2  -7  11      243.13      163.10    130.17 o
  -1  -7  11      722.47      644.90     80.46 o
   0  -7  11      419.24      382.91     64.85 o
   1  -7  11       10.05      513.14    137.68 o
   2  -7  11       46.67      404.17    156.08 o
  -6  -6  11       31.93       12.20     62.58 o
  -5  -6  11      516.77      566.49     72.98 o
  -4  -6  11      392.66      431.29     61.10 o
  -3  -6  11     4012.51     3657.41    210.08 o
  -2  -6  11     2236.46     2008.25    132.17 o
  -1  -6  11     1765.17     2623.76    490.63 o
   0  -6  11     2589.60     2439.44    255.33 o
   1  -6  11      110.01       91.06     53.32 o
   2  -6  11      768.32      502.12     59.83 o
   3  -6  11     1141.43     1046.05    122.65 o
   4  -6  11       40.34      -10.73     48.11 o
  -6  -5  11      763.76      747.50     72.35 o
  -5  -5  11       71.12       65.08     57.35 o
  -4  -5  11       18.02       46.82     47.83 o
  -3  -5  11      516.12      519.09    158.93 o
  -2  -5  11      401.10      504.32     70.09 o
  -1  -5  11     1119.88     2165.08    247.12 o
   0  -5  11     4802.55     5048.60    222.07 o
   1  -5  11      359.95      449.00     53.34 o
   2  -5  11     4027.43     3735.91    174.57 o
   3  -5  11      124.94      100.75     43.51 o
   4  -5  11      464.71      664.10    131.75 o
   5  -5  11     1325.32     1316.30     81.96 o
  -7  -4  11      244.00      141.28     50.67 o
  -6  -4  11     1276.10     1190.43     83.82 o
  -5  -4  11      651.50      649.50     52.29 o
  -4  -4  11        1.55       -1.73     33.20 o
  -3  -4  11     1335.47     1466.83    193.66 o
  -2  -4  11       25.81       69.29     90.12 o
  -1  -4  11      346.97      612.25     78.19 o
   0  -4  11      963.19     1123.25     84.96 o
   1  -4  11        0.20      648.57     82.44 o
   2  -4  11     4446.70     4229.85    247.09 o
   3  -4  11     1326.43     1340.60     95.85 o
   4  -4  11      768.31      715.54     90.77 o
   5  -4  11     2958.55     2640.67    139.64 o
   6  -4  11       31.05       20.90     68.44 o
  -7  -3  11       31.28       58.44     46.39 o
  -6  -3  11      438.62      456.90     72.98 o
  -5  -3  11      805.89      901.27     78.04 o
  -4  -3  11      513.47      454.27     59.25 o
  -3  -3  11     7456.62     6948.85    267.70 o
  -2  -3  11      977.48      870.85     52.97 o
  -1  -3  11     1452.02     1509.22     79.60 o
   0  -3  11      771.33      876.26     74.31 o
   1  -3  11      148.03      105.13     42.45 o
   2  -3  11      127.74     1111.10    305.65 o
   3  -3  11     1390.82     1356.72     80.24 o
   4  -3  11        1.04       39.24     46.21 o
   5  -3  11     2844.18     2478.76    136.63 o
   6  -3  11      358.98      302.87     85.11 o
   7  -3  11     2695.91     2420.14    297.88 o
  -7  -2  11        4.05       -6.83     44.05 o
  -6  -2  11       55.86       -6.62     40.61 o
  -5  -2  11      127.90      187.72     42.18 o
  -4  -2  11      602.10      653.45     47.49 o
  -3  -2  11     7994.11     7225.36    244.97 o
  -2  -2  11     2308.59     2077.32     92.54 o
  -1  -2  11      907.29      829.20     46.68 o
   0  -2  11     3122.94     3095.78    119.62 o
   1  -2  11      204.40      210.58     31.79 o
   2  -2  11     3384.63     3553.04    194.38 o
   3  -2  11      243.07      311.01     62.58 o
   4  -2  11      938.31      814.65    117.67 o
   5  -2  11      102.88       45.06     45.61 o
   6  -2  11      112.93       85.11     53.10 o
   7  -2  11     1737.99     1810.65    139.53 o
  -7  -1  11       16.43       63.37     66.15 o
  -6  -1  11      373.94      360.00     50.35 o
  -5  -1  11      177.41      173.12     39.94 o
  -4  -1  11      334.80      396.07     55.08 o
  -3  -1  11     1236.48     1266.11     71.48 o
  -2  -1  11      228.18      320.22    105.45 o
  -1  -1  11     2730.06     2854.45    341.07 o
   0  -1  11     3046.67     2907.32    189.60 o
   1  -1  11       13.91      502.94    104.84 o
   2  -1  11     7170.76     7493.81    227.62 o
   3  -1  11     1431.03     1609.33     70.08 o
   4  -1  11     1699.52     1816.99    120.15 o
   5  -1  11     1673.97     1945.70    112.62 o
   6  -1  11        6.47       33.17     55.33 o
   7  -1  11       35.17       26.70     62.55 o
   8  -1  11      475.94      424.02     76.80 o
  -7   0  11       86.13      -11.17     70.09 o
  -6   0  11     2579.75     2189.67    120.78 o
  -5   0  11      251.42      215.66     44.84 o
  -4   0  11       35.58       76.14     34.37 o
  -3   0  11     1106.44      911.01     85.94 o
  -2   0  11      329.89      342.29     38.30 o
  -1   0  11     6751.49     7239.48    298.44 o
   0   0  11      267.96      409.11     38.41 o
   1   0  11        4.93      228.56     32.87 o
   2   0  11     3341.11     3463.06    141.24 o
   3   0  11     1589.00     1415.19     53.55 o
   4   0  11      957.54     1156.08     66.63 o
   5   0  11     4234.81     4177.43    210.61 o
   6   0  11       17.09      -46.24     46.24 o
   7   0  11     3655.81     3308.97    189.60 o
   8   0  11      197.48      150.46     62.90 o
   9   0  11       58.29      110.14     90.12 o
  -6   1  11     2399.63     2072.60    178.17 o
  -5   1  11      680.02      543.70     53.76 o
  -4   1  11      347.99      273.79     71.61 o
  -3   1  11     5976.92     5695.14    258.28 o
  -2   1  11     1232.26     1127.13     54.42 o
  -1   1  11      849.58     1979.26    862.30 o
   0   1  11     1591.96     2379.98     75.17 o
   1   1  11       31.50       89.98     26.55 o
   2   1  11       30.47      679.40    605.22 o
   3   1  11       19.67       23.59     43.36 o
   4   1  11      360.18      397.79     36.32 o
   5   1  11     2725.41     2673.79    162.38 o
   6   1  11        1.02       21.49     42.04 o
   7   1  11     5972.56     5110.76    325.42 o
   8   1  11      951.04      726.17     79.12 o
   9   1  11      606.61      205.26    100.13 o
  -6   2  11      105.64      165.21     49.99 o
  -5   2  11        7.34       39.96     45.30 o
  -4   2  11      602.56      716.35     59.40 o
  -3   2  11     7257.13     6691.60    275.27 o
  -2   2  11      919.73     1092.86    256.90 o
  -1   2  11     2835.02     2778.60    391.76 o
   0   2  11      490.47      385.82     52.00 o
   1   2  11       51.08       87.23     32.19 o
   2   2  11     2355.84     2895.06    156.62 o
   3   2  11     1208.59     1476.85     72.19 o
   4   2  11     2340.38     2197.62    106.60 o
   5   2  11      346.90      304.31     36.84 o
   6   2  11       39.87       56.03     44.41 o
   7   2  11     1405.59     1506.99    182.73 o
   8   2  11      865.31      875.35     83.14 o
   9   2  11     1460.20     1556.99    180.23 o
  -6   3  11      460.16      363.51     50.67 o
  -5   3  11      224.49      278.14     57.16 o
  -4   3  11       84.80      101.66     69.26 o
  -3   3  11     2218.61     2163.63    111.45 o
  -2   3  11        0.23       32.95     35.44 o
  -1   3  11      737.19      866.22     74.34 o
   0   3  11      237.59     1557.40    121.45 o
   1   3  11      498.45      508.67     50.51 o
   2   3  11     6563.31     6220.47    243.67 o
   3   3  11     2048.73     2095.24     94.24 o
   4   3  11     3815.61     3477.04    142.95 o
   5   3  11     1588.32     1477.17     82.92 o
   6   3  11       16.94       67.59     56.64 o
   7   3  11      319.18      326.02     56.31 o
   8   3  11      137.61       46.60     45.61 o
   9   3  11       19.48      320.41    120.15 o
  10   3  11      919.13      876.12    150.19 o
  -5   4  11      369.63      280.36    120.15 o
  -4   4  11      990.07      861.10    130.17 o
  -3   4  11      278.99      280.36    105.13 o
  -2   4  11      421.48      360.46     75.10 o
  -1   4  11      418.31      926.19    165.21 o
   0   4  11       65.23     1769.28    135.17 o
   1   4  11     1426.13     1584.64    117.39 o
   2   4  11     5730.33     5527.93    521.37 o
   3   4  11      563.66      378.66     48.25 o
   4   4  11     2154.69     2176.99    225.20 o
   5   4  11     2257.29     2133.04     90.79 o
   6   4  11       45.17      -21.04     36.34 o
   7   4  11     3114.89     2951.56    202.76 o
   8   4  11     2089.81     2054.77    140.18 o
   9   4  11     1038.61     1016.30    140.18 o
  10   4  11       70.67       25.03     85.11 o
  -5   5  11      744.92      580.74    110.14 o
  -4   5  11     1764.80     1647.11    210.27 o
  -3   5  11     4030.74     3324.26    280.36 o
  -2   5  11      405.29      325.42     80.10 o
  -1   5  11      691.13      595.76    100.13 o
   0   5  11      202.63      530.53    102.63 o
   1   5  11      129.57      177.83     42.48 o
   2   5  11      825.18      947.74    236.82 o
   3   5  11      114.66       73.20     39.76 o
   4   5  11      135.99      109.74     32.87 o
   5   5  11      204.58      165.73     35.05 o
   6   5  11       26.91       45.88     29.40 o
   7   5  11     5040.47     4624.47    528.18 o
   8   5  11      363.62      243.75    125.16 o
   9   5  11     3203.62     2698.45    270.35 o
  10   5  11     1616.53     1296.66    165.21 o
  -4   6  11      486.33      295.38     95.12 o
  -3   6  11     3928.34     3444.41    305.39 o
  -2   6  11        6.68      175.22    180.23 o
  -1   6  11     3723.77     3509.49    295.38 o
   0   6  11      480.31      684.12     68.96 o
   1   6  11      865.68      851.33     68.44 o
   2   6  11     1072.50     1426.83    465.60 o
   3   6  11     1147.20     1431.83    215.28 o
   4   6  11       12.08       76.01     45.06 o
   5   6  11      229.00      187.11     55.33 o
   6   6  11       59.74      147.86     52.75 o
   7   6  11     3643.37     3001.95    153.96 o
   8   6  11      713.75      832.30     83.31 o
   9   6  11     1543.00     1246.60    145.19 o
  10   6  11     2475.17     1857.38    240.31 o
  -3   7  11     1027.70      811.04    135.17 o
  -2   7  11       31.93      100.13     80.10 o
  -1   7  11     3179.56     3935.04    280.36 o
   1   7  11     1397.96     1276.63    130.17 o
   2   7  11     5429.03     4390.62    330.42 o
   3   7  11      782.89      831.06     90.12 o
   4   7  11     1250.63     1431.83    105.13 o
   5   7  11     1114.11     1126.44    135.17 o
   6   7  11        1.33      -29.39     40.60 o
   7   7  11      106.11      156.98     54.10 o
   8   7  11       81.82      188.03     85.11 o
   9   7  11      229.53      400.51    120.15 o
  10   7  11      221.38      230.29    100.13 o
  -2   8  11       18.20       80.10     85.11 o
  -1   8  11      229.59      260.33     90.12 o
   0   8  11       18.73     1426.83    160.21 o
   1   8  11      381.61      505.65     95.12 o
   2   8  11     2855.69     3599.61    630.81 o
   3   8  11       31.83       80.10    115.15 o
   4   8  11     3670.01     3379.33    270.35 o
   5   8  11      901.62      715.92    110.14 o
   6   8  11      165.90      300.38     80.10 o
   7   8  11     3119.97     2845.41    237.80 o
   8   8  11     2082.68     1687.39    127.66 o
   9   8  11     1756.44     1692.17    195.25 o
  10   8  11       91.59      490.63    155.20 o
  -1   9  11      925.92      770.99    115.15 o
   0   9  11      144.60      295.38     70.09 o
   1   9  11        0.15       60.08     80.10 o
   2   9  11       14.80      926.19    525.67 o
   3   9  11      480.74      240.31     70.09 o
   4   9  11      764.20      750.96     90.12 o
   5   9  11      110.99       50.06     70.09 o
   6   9  11      845.09      530.68    115.15 o
   7   9  11     4402.53     4540.81    380.49 o
   8   9  11     1774.69     1658.92    182.73 o
   9   9  11     2329.26     1992.55    210.27 o
   0  10  11      637.76      660.85    105.13 o
   1  10  11     1223.41      796.02    115.15 o
   2  10  11       20.65      -35.04    100.13 o
   3  10  11      228.38      420.54     85.11 o
   4  10  11      206.59      110.14     85.11 o
   5  10  11      653.20      575.74    130.17 o
   6  10  11      168.26      190.24     85.11 o
   7  10  11     2236.64     2217.94    164.36 o
   8  10  11      549.30      705.90    140.18 o
   9  10  11      583.71      896.15    145.19 o
   2  11  11     3147.91     3179.07    330.42 o
   3  11  11       11.88      -40.05     75.10 o
   4  11  11     1478.52     1672.14    220.28 o
   5  11  11     1809.24     1847.36    185.24 o
   6  11  11      185.70      180.23     85.11 o
   7  11  11      108.42      240.31    125.16 o
   8  11  11       52.41       69.81     63.43 o
  -3  -7  12       58.85       84.39     61.88 o
  -2  -7  12     1725.73     1229.94    142.68 o
  -1  -7  12     1008.63      779.20     85.11 o
   0  -7  12        9.88       27.39    100.13 o
  -4  -6  12      564.29      646.98     75.87 o
  -3  -6  12       22.53       97.18     59.87 o
  -2  -6  12     1715.48     1732.90    147.69 o
  -1  -6  12      887.44      810.25    137.68 o
   0  -6  12      588.21      478.67     66.15 o
   1  -6  12     3469.21     3373.18    249.74 o
   2  -6  12      150.11      170.22     95.12 o
  -5  -5  12     1438.66     1183.36     95.51 o
  -4  -5  12      690.71      445.50     52.94 o
  -3  -5  12       86.09       49.04     46.06 o
  -2  -5  12       27.32       79.55     62.55 o
  -1  -5  12       23.84       30.04    105.13 o
   0  -5  12      731.12      640.46     81.48 o
   1  -5  12     3448.65     3343.32    216.42 o
   2  -5  12      258.41      292.06     56.43 o
   3  -5  12     1874.02     1544.24    116.18 o
   4  -5  12     1456.47     1311.75    170.22 o
  -6  -4  12      128.38      119.81     45.98 o
  -5  -4  12      856.37      757.35     82.05 o
  -4  -4  12     2652.90     2879.60    151.75 o
  -3  -4  12      834.14      879.52     62.51 o
  -2  -4  12     1357.23     1432.05     96.95 o
  -1  -4  12      401.58      314.25     59.87 o
   0  -4  12      355.60      546.30     63.43 o
   1  -4  12      267.62      427.05     69.45 o
   2  -4  12      150.01      144.29     46.24 o
   3  -4  12      242.27      380.84     65.05 o
   4  -4  12      285.55      480.76     95.39 o
   5  -4  12        6.35       92.12     74.98 o
  -6  -3  12        4.60      -36.92     36.92 o
  -5  -3  12      226.37      201.00     44.35 o
  -4  -3  12     2444.21     2578.41    113.70 o
  -3  -3  12     1027.52     1239.00     67.89 o
  -2  -3  12     3126.54     3007.50    154.31 o
  -1  -3  12     1500.55     1498.96    223.51 o
   0  -3  12     1602.89     1548.05     91.45 o
   1  -3  12     3092.13     2768.70    530.68 o
   2  -3  12        0.61       -6.68     47.69 o
   3  -3  12      504.33      424.61     67.47 o
   4  -3  12        0.34       20.33     58.33 o
   5  -3  12      524.41      517.77    180.23 o
   6  -3  12     1292.37     1185.15    142.68 o
  -6  -2  12      555.04      510.19     50.86 o
  -5  -2  12      142.49       95.94     40.84 o
  -4  -2  12      111.34      189.54     42.63 o
  -3  -2  12      109.47      142.72     31.89 o
  -2  -2  12     3443.17     3254.15    171.98 o
  -1  -2  12     1875.22     1843.94     81.85 o
   0  -2  12     1580.47     1310.00     69.03 o
   1  -2  12     8160.90     8301.43    608.70 o
   2  -2  12      220.06      321.78     54.59 o
   3  -2  12     3589.27     4067.56    325.42 o
   4  -2  12      865.60     1239.61    109.74 o
   5  -2  12      298.87      165.51     92.62 o
   6  -2  12       84.56      139.72     67.59 o
   7  -2  12        2.87        5.86     61.88 o
  -6  -1  12      166.36       99.01     45.64 o
  -5  -1  12      767.42      871.26     61.72 o
  -4  -1  12     1040.45      949.67    118.79 o
  -3  -1  12      250.92      151.52     32.27 o
  -2  -1  12       43.06      144.53     36.66 o
  -1  -1  12      354.99      319.00     63.59 o
   0  -1  12        2.83       30.85     28.70 o
   1  -1  12     4798.86     4736.06    193.08 o
   2  -1  12     1122.13     1264.63     60.57 o
   3  -1  12     3886.27     4175.91    165.43 o
   4  -1  12     2077.61     2444.20    186.41 o
   5  -1  12      826.64      755.62    215.28 o
   6  -1  12     2313.54     2393.16    230.29 o
   7  -1  12      192.07      185.36     70.97 o
  -6   0  12      461.84      486.93     63.07 o
  -5   0  12     2050.03     1765.19    106.56 o
  -4   0  12     2722.44     2923.58    116.48 o
  -3   0  12      545.99      539.01     58.53 o
  -2   0  12     4358.00     4183.25    144.64 o
  -1   0  12     1263.99      967.64    149.01 o
   0   0  12     3626.05     3493.48    424.57 o
   1   0  12       83.22      363.27     86.71 o
   2   0  12     1332.08     1867.73    130.79 o
   3   0  12     2622.41     2726.68    134.10 o
   4   0  12      646.17     1022.00    245.31 o
   5   0  12      287.59      923.21    129.91 o
   6   0  12     4506.15     4390.34   1091.40 o
   7   0  12      595.58      483.85     80.10 o
   8   0  12     1381.89     1202.11    155.20 o
  -6   1  12       39.33      -39.82     82.61 o
  -5   1  12      804.37      841.83     79.59 o
  -4   1  12     1426.77     1419.81    114.03 o
  -3   1  12     1065.22      887.34     81.19 o
  -2   1  12     5202.81     4940.76    423.04 o
  -1   1  12     2542.75     2233.31    146.67 o
   0   1  12     1590.72     1562.41    109.56 o
   1   1  12     5414.61     4695.53    577.23 o
   2   1  12       31.14      834.76     68.27 o
   3   1  12      393.55      342.17     39.03 o
   4   1  12       83.34       33.85     30.96 o
   5   1  12        2.34      183.18    140.18 o
   6   1  12     1560.34     1617.54    388.00 o
   7   1  12      510.46      340.83     87.61 o
   8   1  12     1564.73     1567.04    207.77 o
  -5   2  12       15.01       32.09     67.35 o
  -4   2  12       90.63      107.64     77.88 o
  -3   2  12      704.21      623.73     76.92 o
  -2   2  12     1427.35     1359.36     97.30 o
  -1   2  12     1389.11     1081.13    125.16 o
   0   2  12     3947.67     4897.16    883.63 o
   1   2  12     7960.24     8312.55    606.08 o
   2   2  12     1128.89     1447.01    140.39 o
   3   2  12     4098.55     5855.65    228.30 o
   4   2  12     1572.12     2195.66     99.45 o
   5   2  12     1511.15     1182.70     98.93 o
   6   2  12       27.23      -13.71     40.60 o
   7   2  12       96.35        6.37     56.43 o
   8   2  12      213.55      268.96     64.85 o
   9   2  12        1.14      -25.03     85.11 o
  -5   3  12     1346.43     1082.70    109.06 o
  -4   3  12     1803.01     1872.10    128.89 o
  -3   3  12        9.79      101.23     72.51 o
  -2   3  12       26.88       53.90     51.70 o
  -1   3  12        0.76      113.70     57.74 o
   0   3  12      417.27      497.62     57.57 o
   1   3  12     2637.17     2607.86    113.36 o
   2   3  12     1403.04     1507.17    128.68 o
   3   3  12     4302.72     5881.48    227.12 o
   4   3  12     4195.17     5744.85    276.34 o
   5   3  12     1954.59     2161.42    166.07 o
   6   3  12     1933.29     1768.77    180.23 o
   7   3  12      662.16      643.30     85.11 o
   8   3  12       97.28      177.87     63.43 o
   9   3  12     1076.83     1321.69    175.22 o
  -4   4  12     3000.72     2903.72    270.35 o
  -3   4  12       80.70      110.14     80.10 o
  -2   4  12     2421.43     2143.48    347.95 o
  -1   4  12     1519.96     1366.99    220.28 o
   0   4  12      433.48      941.85    182.73 o
   1   4  12       43.45      272.45    301.59 o
   2   4  12     1436.15     2035.74    103.54 o
   3   4  12       33.82      245.19     41.13 o
   4   4  12     1246.05     1359.87    217.86 o
   5   4  12      864.80     1611.52    178.31 o
   6   4  12     3739.39     3367.96    290.37 o
   7   4  12     1765.89     1642.94    125.10 o
   8   4  12     2173.12     2204.02    307.89 o
   9   4  12     2344.24     2062.64    195.25 o
  -4   5  12      797.35      861.10    120.15 o
  -3   5  12        9.63       20.03     80.10 o
  -2   5  12      870.11      640.82    130.17 o
  -1   5  12     1101.57     1011.29    135.17 o
   0   5  12     2482.29     2913.73    255.33 o
   1   5  12     4973.76     7204.22   1587.03 o
   2   5  12      136.80      654.40     58.97 o
   3   5  12      552.55     1504.43     89.22 o
   4   5  12       14.65       24.61     33.72 o
   5   5  12        8.28      218.68    132.97 o
   6   5  12      629.20      546.32    190.13 o
   7   5  12      201.46      198.15     87.61 o
   8   5  12     2002.65     1802.84    140.41 o
   9   5  12     1278.09     1196.53    175.22 o
  -3   6  12       18.79      150.19    120.15 o
  -2   6  12     1589.41     1857.38    205.26 o
  -1   6  12      504.47      345.44     85.11 o
   0   6  12     2484.38     2312.96    200.26 o
   1   6  12     5349.33     5300.52    348.04 o
   2   6  12      263.54      378.69     50.51 o
   3   6  12      550.66     2172.60    145.91 o
   4   6  12     2021.26     2212.44    111.45 o
   5   6  12     1164.19      833.25    147.69 o
   6   6  12     1322.54     1232.73    260.33 o
   7   6  12      107.49      133.27     51.24 o
   8   6  12      668.72      636.35     92.62 o
   9   6  12      216.21      145.19     85.11 o
  -2   7  12      211.65      160.21     90.12 o
  -1   7  12        9.56       55.07     80.10 o
   0   7  12      458.94      495.63    130.17 o
   1   7  12      407.90      407.19    120.15 o
   2   7  12      277.07      305.39     80.10 o
   3   7  12     1361.18     2698.45    375.48 o
   4   7  12     1694.12     1698.83    525.67 o
   5   7  12     1691.97     1767.16    127.36 o
   6   7  12     4621.37     4408.54    648.33 o
   7   7  12      342.92      311.05     58.94 o
   8   7  12     1416.24     1222.21    172.72 o
   9   7  12      241.87      260.33    100.13 o
  -1   8  12      196.78       45.06     90.12 o
   0   8  12        4.74      -10.01     80.10 o
   1   8  12      508.11      615.79    150.19 o
   2   8  12      160.58      120.15     60.08 o
   3   8  12       16.51      260.33     85.11 o
   4   8  12      710.95      781.00    155.20 o
   5   8  12     1797.37     2257.89    260.33 o
   6   8  12     3499.77     3432.47    284.11 o
   7   8  12     1125.05     1086.99    125.16 o
   8   8  12     1509.92     1430.42    130.17 o
   9   8  12     1739.63     1607.06    160.21 o
   0   9  12     1279.66     1236.58    135.17 o
   2   9  12       78.72      290.37    100.13 o
   3   9  12      298.18      390.50     95.12 o
   4   9  12       17.58       10.01     65.08 o
   5   9  12      296.88      375.48     85.11 o
   6   9  12      154.99       93.09     56.31 o
   7   9  12      157.19      336.07    147.69 o
   8   9  12     1596.30     1386.79    197.75 o
   9   9  12     1622.83     1977.53    205.26 o
   2  10  12       95.77       10.01     70.09 o
   3  10  12      344.15      841.08    155.20 o
   4  10  12     1190.75     1151.47    155.20 o
   5  10  12      207.30      345.44    125.16 o
   6  10  12     1604.74     1401.79    155.20 o
   7  10  12      175.19      321.26     79.36 o
   8  10  12       24.75      -50.38     55.33 o
   4  11  12      989.28     1136.45    200.26 o
   5  11  12     1004.29     1036.33    135.17 o
   6  11  12     3741.93     4010.13    305.39 o
  -1  -6  13      310.05      310.28    130.17 o
  -3  -5  13      499.19      603.53     86.67 o
  -2  -5  13      352.75      328.81     60.40 o
  -1  -5  13      242.92      110.14     80.10 o
   0  -5  13       21.59       41.88     62.22 o
   1  -5  13        1.20       35.04     90.12 o
   2  -5  13       89.94       50.06    135.17 o
  -4  -4  13       64.24       84.16     45.65 o
  -3  -4  13     1085.52      980.97     93.94 o
  -2  -4  13      336.02      292.21     86.57 o
  -1  -4  13     1313.41     1126.44     95.39 o
   0  -4  13     2824.98     2519.38    172.49 o
   1  -4  13       46.01      170.22    125.16 o
   2  -4  13      399.11      380.49    110.14 o
   3  -4  13      453.69      295.38    100.13 o
   4  -4  13       99.17      394.08     81.42 o
  -5  -3  13       10.97        8.16     40.64 o
  -4  -3  13        0.01       69.43     54.92 o
  -3  -3  13     1017.59      860.67     75.44 o
  -2  -3  13      383.56      450.27     53.03 o
  -1  -3  13     2314.46     2337.16    105.96 o
   0  -3  13     2708.67     2734.95    152.56 o
   1  -3  13       50.25       22.72     42.45 o
   2  -3  13     2219.39     1837.35    210.27 o
   3  -3  13     1367.03     1098.64    202.76 o
   4  -3  13      244.36      463.20     82.68 o
   5  -3  13       42.22     1174.28    143.08 o
  -5  -2  13     1416.52     1357.07    100.80 o
  -4  -2  13       32.58       29.14     48.22 o
  -3  -2  13        0.47       37.19     51.00 o
  -2  -2  13        2.79       62.11     55.19 o
  -1  -2  13      389.67      385.53     52.03 o
   0  -2  13     1118.05     1166.31     76.88 o
   1  -2  13      219.30      128.19     39.48 o
   2  -2  13     1149.38      921.93     81.19 o
   3  -2  13      654.13      743.20     79.12 o
   4  -2  13     1171.90      818.61    132.67 o
   5  -2  13     2242.37     2253.06    173.46 o
   6  -2  13        3.24      -21.85     57.69 o
  -5  -1  13     2392.30     2271.26    322.94 o
  -4  -1  13       88.55       68.38     54.62 o
  -3  -1  13     1275.75     1336.23    100.41 o
  -2  -1  13      176.25      209.31     43.90 o
  -1  -1  13     1986.20     2035.16    110.83 o
   0  -1  13      152.13      100.24     35.13 o
   1  -1  13      137.96       75.16     34.94 o
   2  -1  13     1125.62     1889.61    730.94 o
   3  -1  13      419.11      449.73     56.66 o
   4  -1  13      941.08     1147.93     97.30 o
   5  -1  13     1101.35     1417.05    121.79 o
   6  -1  13      109.65      201.79     97.62 o
  -5   0  13     1423.28     1299.39    127.43 o
  -4   0  13      110.43       84.00     70.09 o
  -3   0  13     2212.78     2123.45    145.32 o
  -2   0  13      395.54      458.28     82.06 o
  -1   0  13     3768.16     3839.41    170.52 o
   0   0  13     6052.17     6460.21    323.78 o
   1   0  13        0.55       -6.37     42.15 o
   2   0  13       79.66      166.84     68.91 o
   3   0  13      207.13      245.09     42.33 o
   4   0  13      657.46     1406.31    125.34 o
   6   0  13      100.23      113.05     54.79 o
   7   0  13      324.70      265.34     90.12 o
  -4   1  13        3.76        7.94     65.05 o
  -3   1  13      483.91      458.05    135.17 o
  -2   1  13      904.15     1201.45    102.48 o
  -1   1  13     1722.15     1933.45    123.75 o
   0   1  13     5427.46     5332.29    219.07 o
   1   1  13      428.73      372.10    118.38 o
   2   1  13     2713.11     2481.46    145.19 o
   3   1  13      236.03      284.34     83.54 o
   4   1  13      273.46      769.69     82.61 o
   5   1  13      536.89     3234.71    210.43 o
   6   1  13      132.61      100.13     53.10 o
   7   1  13       18.16      777.44    117.88 o
  -4   2  13       19.79       86.78     79.59 o
  -3   2  13      452.22      501.67    132.67 o
  -2   2  13      528.15      677.52    130.17 o
  -1   2  13      900.89      728.87     80.50 o
   0   2  13     2197.70     2137.53    282.86 o
   1   2  13      164.79       79.48     51.52 o
   2   2  13     4037.62     3823.97    285.35 o
   3   2  13      850.29      895.02    122.46 o
   4   2  13     2153.58     1912.44    167.56 o
   5   2  13     3657.51     3961.81    205.26 o
   6   2  13      188.24      225.29     70.80 o
   7   2  13      543.99     1140.47    220.28 o
   8   2  13      449.91      565.77     92.04 o
  -4   3  13       37.71       12.14     83.14 o
  -3   3  13     3422.08     3390.39    220.72 o
  -2   3  13        0.66       -3.63     51.24 o
  -1   3  13      472.92      563.58     76.80 o
   0   3  13      127.23      216.28     52.75 o
   1   3  13       73.25       57.49     54.10 o
   2   3  13      109.77      156.15     51.87 o
   3   3  13      765.95      796.14     57.42 o
   4   3  13     1456.04     2006.04    110.09 o
   5   3  13     2998.24     3431.08    153.84 o
   6   3  13       90.72      115.15     75.10 o
   7   3  13      800.05      781.33    160.21 o
   8   3  13     1553.39     1763.87    116.66 o
  -3   4  13     2318.51     1723.29    245.31 o
  -2   4  13      378.65      418.68    127.66 o
  -1   4  13     3818.26     4104.54    238.46 o
   0   4  13     5579.34     5708.60    272.31 o
   1   4  13        4.17       98.88     67.59 o
   2   4  13     1962.05     2054.47    111.93 o
   3   4  13      960.26     1087.34     65.95 o
   4   4  13        0.06      471.21    188.66 o
   5   4  13      775.02     2531.60    122.62 o
   6   4  13        7.43       27.81     65.08 o
   7   4  13     1194.77      929.20     90.12 o
   8   4  13      585.21      507.35    100.13 o
  -3   5  13      250.32      215.28     95.12 o
  -2   5  13      310.68      605.78    140.18 o
  -1   5  13      724.41      751.80     84.96 o
   0   5  13     6826.83     7011.91    370.90 o
   1   5  13       42.10      139.69     54.79 o
   2   5  13     4141.92     3940.66    290.37 o
   3   5  13      276.57      185.95     37.22 o
   4   5  13     1250.45     1062.74     80.57 o
   5   5  13     1202.55     2619.21    147.94 o
   6   5  13        0.22       37.86     95.12 o
   7   5  13       62.91      734.92     91.84 o
   8   5  13      173.74      224.65     87.61 o
  -2   6  13      197.34      220.28    130.17 o
  -1   6  13       33.51      -20.03     80.10 o
   0   6  13     1197.01     1236.58    145.19 o
   1   6  13       18.49       30.04     70.09 o
   2   6  13     2643.80     2543.56    360.46 o
   3   6  13      279.80      326.97     61.42 o
   4   6  13     1817.41     2049.87    143.43 o
   5   6  13     5695.96     5808.95    274.59 o
   6   6  13       27.15       47.62     43.10 o
   7   6  13      714.58      820.67     86.24 o
   8   6  13       66.06      114.73     61.11 o
   0   7  13     1095.63      806.03    110.14 o
   2   7  13        6.22      -60.08     80.10 o
   3   7  13      897.98      938.22     75.73 o
   4   7  13      793.51     1063.28     71.03 o
   5   7  13     5290.09     5025.16    201.89 o
   6   7  13       41.72       56.64     56.03 o
   7   7  13     1778.58     1634.13    155.20 o
   8   7  13      707.41      688.91    435.56 o
   0   8  13     3537.46     3289.21    360.46 o
   1   8  13       27.77      -30.04     80.10 o
   3   8  13       92.44      350.45    135.17 o
   4   8  13      112.24      430.55     90.12 o
   5   8  13      631.64      937.30     85.12 o
   6   8  13      124.85      246.95     60.18 o
   7   8  13     1828.15     1900.70    133.52 o
   8   8  13      291.23      232.89    132.67 o
   1   9  13       45.61      -85.11    130.17 o
   3   9  13        2.00      -10.01     65.08 o
   4   9  13      984.68      931.19    150.19 o
   5   9  13      889.98     1992.55    255.33 o
   6   9  13       75.77      195.07     55.56 o
   7   9  13        1.58      233.67     86.68 o
   4  10  13     1199.52     1161.49    155.20 o
   5  10  13     2899.36     2508.21    280.36 o
   6  10  13       10.21      -60.08    115.15 o
  -2  -4  14      579.88      510.23     74.09 o
  -1  -4  14      834.00      957.26    102.48 o
   0  -4  14        0.24       30.04     90.12 o
   1  -4  14     1870.10     1762.26    225.29 o
  -3  -3  14      143.42      151.10     55.47 o
  -2  -3  14       96.52       84.34     49.73 o
  -1  -3  14        7.42       23.86     51.81 o
   0  -3  14      297.88      293.45     50.29 o
   1  -3  14      387.64      385.49    100.13 o
   2  -3  14      202.52      150.19     95.12 o
   3  -3  14     1103.48      786.01    145.19 o
  -3  -2  14       43.54       26.47     50.67 o
  -2  -2  14       83.73      227.79    126.85 o
  -1  -2  14      199.15      219.05     52.21 o
   0  -2  14      211.22      200.96     50.25 o
   1  -2  14        2.63        5.01     60.18 o
   2  -2  14       24.70      -60.08    115.15 o
   3  -2  14      286.72      495.63    135.17 o
   4  -2  14     2312.66     1702.18    220.28 o
  -3  -1  14      158.19      131.56     78.73 o
  -2  -1  14     3490.50     3439.06    223.11 o
  -1  -1  14     1447.16     1449.99     91.52 o
   0  -1  14       15.30       77.29     39.64 o
   1  -1  14      482.24      547.46     70.97 o
   2  -1  14      159.54      245.64     61.88 o
   3  -1  14        0.47      -10.01     85.11 o
   4  -1  14       24.60      120.15     90.12 o
   5  -1  14       30.96      -60.54     60.54 o
  -3   0  14       28.41       17.51     49.08 o
  -2   0  14      167.00      182.21     57.58 o
  -1   0  14     1531.01     1683.16    100.00 o
   0   0  14      161.81      144.69     65.96 o
   1   0  14     1875.22     1671.67    111.47 o
   2   0  14      293.89      329.32    125.16 o
   3   0  14      436.82      445.57    125.16 o
   4   0  14     2067.03     1628.92    115.76 o
   5   0  14       22.79       31.21     51.70 o
   6   0  14      547.96      487.67     76.05 o
  -3   1  14        0.80       75.10     81.42 o
  -2   1  14       60.13      -13.57     54.79 o
  -1   1  14       39.82       -3.58     60.08 o
   0   1  14      679.59      556.79    110.14 o
   1   1  14     2328.41     2245.10    165.62 o
   2   1  14        0.98      -13.05     58.33 o
   3   1  14     1125.06     1230.58    102.66 o
   4   1  14     2113.34     1859.62    128.89 o
   5   1  14       16.66       27.31     57.69 o
   6   1  14     2561.80     3084.46    508.15 o
  -3   2  14        3.29       -3.59     73.42 o
  -2   2  14      819.90      857.52     98.93 o
  -1   2  14       25.69       67.19     66.98 o
   0   2  14      500.98      345.76    100.13 o
   1   2  14      130.04      199.49     87.61 o
   2   2  14      276.06      213.02     95.12 o
   3   2  14      595.29      631.52     78.19 o
   4   2  14     1997.44     1535.79    130.17 o
   5   2  14       18.02      -31.45     56.31 o
   6   2  14     1464.51     1886.55    145.55 o
   7   2  14      219.09      299.25     64.85 o
  -3   3  14        5.51      -38.52    170.22 o
  -2   3  14     3591.05     3664.90    230.02 o
  -1   3  14     1084.08      942.88    102.66 o
   0   3  14        7.54      -59.87     59.87 o
   1   3  14      529.75      462.20    140.18 o
   2   3  14      266.03      241.94     65.42 o
   3   3  14      252.39      276.96     72.59 o
   4   3  14       72.11        2.47     43.16 o
   5   3  14       14.96       -9.84     49.08 o
   6   3  14      728.47      969.91    100.85 o
   7   3  14      720.58      717.32     88.29 o
  -2   4  14      620.31      370.32     77.60 o
  -1   4  14      791.05      677.16     86.61 o
   0   4  14      503.82      233.16     70.38 o
   1   4  14     2909.64     3185.82    220.28 o
   2   4  14       23.89       30.93     49.18 o
   3   4  14     3765.12     3504.23    518.16 o
   4   4  14      437.87      336.89     90.03 o
   5   4  14       14.71       51.92     45.38 o
   6   4  14       77.33      149.60     95.12 o
   7   4  14      199.48      193.48     72.59 o
  -1   5  14      146.84      212.77     67.26 o
   0   5  14      524.97      483.35    180.23 o
   1   5  14     3443.49     3383.09    340.44 o
   2   5  14       21.97       43.77     65.08 o
   3   5  14     3103.70     2613.40    210.27 o
   4   5  14     1602.63     1334.65     96.28 o
   5   5  14       44.00       -3.26     56.23 o
   6   5  14     1004.35     1085.92    172.72 o
   7   5  14       36.23      147.46     76.92 o
  -1   6  14      131.26      108.68     72.51 o
   0   6  14        0.07       99.22     74.09 o
   1   6  14      505.92      501.51     95.12 o
   2   6  14       13.97       -5.01     63.68 o
   3   6  14     1746.82     1656.91    127.29 o
   4   6  14     1252.87     1064.45     77.74 o
   5   6  14      138.95      147.11     57.09 o
   6   6  14     1724.04     1941.94    147.55 o
   7   6  14        1.74      352.31     77.60 o
   0   7  14      550.77      415.53    110.14 o
   1   7  14      839.67      876.12    150.19 o
   2   7  14        0.11      112.22     70.97 o
   3   7  14      157.34       52.57     77.60 o
   4   7  14      303.72      391.82     70.82 o
   5   7  14      152.38      108.99     60.45 o
   6   7  14     1921.22     2306.61    278.17 o
   7   7  14       23.57      155.42     81.19 o
   2   8  14       28.25       60.08     90.12 o
   3   8  14     3884.78     3369.31    365.47 o
   4   8  14      240.47       79.97     50.99 o
   5   8  14       13.16       -6.45     40.10 o
   6   8  14      173.54      170.47     60.05 o
   0  -2  15      525.52      481.15     69.75 o
   1  -2  15       41.24       61.75     62.69 o
  -1  -1  15      511.61      522.46     61.45 o
   0  -1  15     1503.13     1402.56    129.91 o
   1  -1  15      152.91      182.20     56.43 o
   2  -1  15     1950.53     1727.21    190.24 o
   3  -1  15     1594.30     1306.67    195.25 o
  -1   0  15      405.33      391.19     96.92 o
   0   0  15     1211.86     1239.83    125.34 o
   1   0  15       80.43       73.22     55.33 o
   2   0  15     2157.39     2101.36    159.27 o
   3   0  15     1983.81     1907.44    265.34 o
   4   0  15       20.85       55.07     90.12 o
  -1   1  15      178.60       63.25     67.47 o
   0   1  15       12.36      107.18     72.02 o
   1   1  15        8.42      -20.78     61.71 o
   2   1  15      343.53      430.32     68.42 o
   3   1  15      412.56      320.41    100.13 o
   4   1  15      148.40      100.13     90.12 o
   5   1  15     3344.14     2618.35    335.43 o
  -1   2  15      318.05      196.08     95.12 o
   0   2  15      276.67      229.46     63.43 o
   1   2  15      101.46       50.06    107.64 o
   2   2  15      413.30      377.24     70.54 o
   3   2  15      299.98      256.23     70.80 o
   4   2  15      201.35       40.05     90.12 o
   5   2  15     1285.63      827.06     93.82 o
  -1   3  15      564.34      590.78     93.25 o
   0   3  15     1081.63     1014.53    130.17 o
   1   3  15        3.76       -2.71     84.08 o
   2   3  15     3484.19     3528.42    488.12 o
   3   3  15     2195.86     1945.81    151.73 o
   4   3  15      180.04      175.22    130.17 o
   5   3  15      170.84       67.12     82.61 o
   6   3  15      109.68     -100.13    105.13 o
   0   4  15      657.01      580.56     90.12 o
   1   4  15        0.31       30.45     85.39 o
   2   4  15     2634.51     2489.46    237.80 o
   3   4  15     1813.92     1808.62    132.43 o
   4   4  15      192.47      158.33     64.39 o
   5   4  15     1447.38     1413.81    122.09 o
   6   4  15       61.79       12.74     56.43 o
   0   5  15        6.10      -39.19     61.88 o
   1   5  15        7.11      -22.89     61.88 o
   2   5  15      564.18      585.42    145.19 o
   3   5  15      446.43      452.64     90.12 o
   4   5  15      191.41       45.06     67.17 o
   5   5  15     1203.58      953.56     91.38 o
   6   5  15      390.12      200.26     61.27 o
   2   6  15       79.58       30.28     68.22 o
   3   6  15      533.24      361.47     79.12 o
   4   6  15      230.61      317.99     74.09 o
   5   6  15      244.79      256.59     56.46 o
   4   7  15       16.09        0.29     59.87 o
 
